# Supplementary material for: Plasma protein profiling reveals dynamic immunomodulatory changes in multiple sclerosis patients during pregnancy
Source: Front Immunol. 2022 Jul 29;13:930947. doi: 10.3389/fimmu.2022.930947 (PMC9373039; doi:10.3389/fimmu.2022.930947)
Supplement: Supplementary file 2 [file Table_1.xlsx]

## Sheet: Proteins Olink panel
Supplementary Table S1. List of the 92 proteins analyzed in plasma samples from MS patients and controls with proximity extension assay using the Inflammation panel (protein name and UniProt ID available). The call rate (%) is stated, where 50% was the cut-off (above 50% are marked green, and below are marked orange). Limit of detection (LOD) is given as a log2 transformed value.
Protein name	Alternative name	Uniprot ID	Call rate (%)	LOD
4E-BP1		Q13541	100	0.52
ADA		P00813	100	0.75
ARTN		Q5T4W7	30	0.22
AXIN-1		O15169	98	0.53
BDNF		P23560	78	-0.71
Beta-NGF		P01138	100	0.58
CASP-8		Q14790	94	0.88
CCL2	MCP1	P13500	100	0.45
CCL3	MIP-1A	P10147	100	0.9
CCL4		P13236	100	0.93
CCL7	MCP3	P80098	26	0.56
CCL8	MCP2	P80075	100	1.05
CCL11		P51671	100	1.1
CCL13	MCP4	Q99616	100	-0.04
CCL19		Q99731	100	0.62
CCL20		P78556	100	0.82
CCL23		P55773	100	0.67
CCL25		O15444	100	0.57
CCL28		Q9NRJ3	100	0.32
CD5		P06127	100	0.62
CD6		P30203	100	1.01
CD40		P25942	100	0.32
CD244		Q9BZW8	100	0.37
CDCP1		Q9H5V8	100	-0.45
CSF-1	M-CSF	P09603	100	0.52
CST5		P28325	100	-0.07
CX3CL1		P78423	100	1.11
CXCL1		P09341	100	1.31
CXCL5		P42830	100	0.6
CXCL6		P80162	100	0.76
CXCL8	IL8	P10145	100	1.21
CXCL9		Q07325	100	0.36
CXCL10		P02778	100	1.33
CXCL11		O14625	100	0.73
DNER		Q8NFT8	100	0.41
FGF-5		P12034	70	0.4
FGF-19		O95750	100	0.32
FGF-21		Q9NSA1	100	0.59
FGF-23		Q9GZV9	100	0.01
Flt3L		P49771	100	1.03
GDNF		P39905	73	0.56
HGF		P14210	100	0.85
IFN-γ		P01579	1	0.73
IL-1α		P01583	1	0.52
IL-2		P60568	0	0.46
IL-2RB		P14784	4	0.88
IL-4		P05112	2	0.39
IL-5		P05113	38	1.02
IL-6		P05231	42	1.46
IL-7		P13232	100	0.78
IL-10		P22301	100	0.91
IL-10RA		Q13651	62	0.62
IL-10RB		Q08334	100	1.01
IL-12B		P29460	100	0.34
IL-13		P35225	15	0.9
IL-15RA		Q13261	97	-0.25
IL-17A		Q16552	43	0.28
IL-17C		Q9P0M4	58	0.71
IL-18		Q14116	100	0.85
IL-18R1		Q13478	100	0.63
IL-20		Q9NYY1	2	0.63
IL-20RA		Q9UHF4	23	0.21
IL-22RA1		Q8N6P7	0	1.24
IL-24		Q13007	11	1.07
IL-33		O95760	0	0.65
KITLG	SCF	P21583	100	0.71
LIF		P15018	14	0.92
LIF-R		P42702	100	1.12
LT-α	TNFB	P01374	100	0.64
MMP-1		P03956	100	0.41
MMP-10		P09238	100	0.91
NRTN		Q99748	2	0.88
NT-3		P20783	100	0.09
OSM		P13725	100	0.84
PD-L1	CD274	Q9NZQ7	100	1.71
S100-A12	EN-RAGE	P80511	99	0.45
SIRT2		Q8IXJ6	100	0.68
SLAMF1		Q13291	84	1.05
ST1A1		P50225	83	0.24
STAMBP		O95630	100	0.89
TGF-α		P01135	100	-0.88
TGF-β1	LAP	P01137	100	0.21
TNF		P01375	4	0.61
TNFRSF9		Q07011	100	1.35
TNFRSF11B	OPG	O00300	100	0.42
TNFSF10	TRAIL	P50591	100	0.2
TNFSF11	TRANCE	O14788	100	0.8
TNFSF12	TWEAK	O43508	100	0.7
TNFSF14		O43557	100	0.75
TSLP		Q969D9	0	0.91
uPA		P00749	100	0.55
VEGF-A		P15692	100	1.7
