# Supplementary material for: Plasma protein profiling reveals dynamic immunomodulatory changes in multiple sclerosis patients during pregnancy
Source: Front Immunol. 2022 Jul 29;13:930947. doi: 10.3389/fimmu.2022.930947 (PMC9373039; doi:10.3389/fimmu.2022.930947)
Supplement: Supplementary file 3 [file Table_2.xlsx]

## Sheet: Sheet1
Supplementary Table S2. Raw data of plasma mediators. Values of the 92 inflammation-related proteins measured by proximity extension assay technology and the pregnancy hormones progesterone (P4) and estradiol (E2) measured by electrochemiluminescence in plasma of multiple sclerosis patients and healthy controls. Protein levels are presented on a log2 scale, P4 is expressed in nmol/l and E2 in pmo…

## Sheet: Sheet2
mediator_name	A_1	A_2	A_3	A_4	B_1	B_2	B_3	B_4	C_1	C_2	C_3	C_4	D_1	D_3	D_4	E_1	E_2	E_3	E_4	F_1	F_2	F_3	F_4	G_1	G_2	G_3	G_4	H_1	H_2	H_3	H_4	I_1	I_2	I_3	I_4	J_1	J_2	J_3	J_4	K_0	L_0	M_0	N_0	O_0	P_0	Q_0	R_0	S_0	T_0
CXCL8	4.3824076299598	3.5954823616182	3.7048117785719	4.7598499987004	4.3763209875847	4.0223359053261	4.5183731421152	4.7392280550727	3.9025768953825	4.093321153943	4.4684600955293	5.1703316703102	4.0627417845187	4.9795230901483	5.0471261147804	3.5716120691262	3.5539541796678	4.9115151829017	4.4156031451144	3.7478946462463	4.7056833317853	4.2994945579074	4.0999718609207	4.1008691936299	4.2572999425551	4.4209196344136	4.4480596070837	3.9951671947258	3.5350362373187	3.5812547698682	3.9528561566516	4.9349203816747	4.4393126876355	5.1587225452802	5.1013870095194	4.2559771827902	3.8457317702281	3.8810974898771	5.0120767932549	4.1902465450218	4.8182419257789	4.1323477949157	4.120970451137	4.2716295904385	3.081712334353	3.5013368652297	4.7079981672314	3.9889164394241	3.8428211183929
VEGF-A	9.4914854042271	9.3679336026091	9.5379702002391	9.9739027114857	9.3090698757494	9.4687768322665	9.4059657710863	9.4658647060316	9.6375794519659	9.9294514466584	9.7699397211538	10.1993792689779	9.4187438081414	9.7289178683058	9.7187449993492	9.5487752289926	9.7231044810312	10.009858176343	10.0057625695123	9.1219952020516	9.3981756949942	9.6260841962462	9.6273385494063	9.3964751609426	9.4172124583493	9.6852348933278	9.8469835154041	9.390207785456	9.4394748553878	9.4195797579618	9.3170615551997	9.3943091088331	9.5068605148896	9.7664889462548	9.7266416838842	9.3814122878234	9.4796274131342	9.6906935692927	9.8238189367733	9.8920362839496	9.5145070133656	9.5771457142727	9.5371722711187	10.2000941683565	8.9174372494816	9.39711061591	9.7766285613665	9.0663281726924	9.5440159889321
BDNF	4.8687318038523	4.3287415195853	5.5515733752063	7.09751898499183	4.1134429712691	4.053229800222	4.2533070980886	4.9753172649043	-0.706784373293432	0.5744044632172	2.4498027536369	1.3309213360631	0.4670482977115	-0.3845935272355	0.5478812616581	-0.706784373293432	-0.706784373293432	-0.706784373293432	-0.706784373293432	9.44327801887491	10.4055292100733	10.3703187054686	10.4032882385137	4.1780195486572	4.1564970843033	6.0783962112636	6.53896515154204	3.3834433463241	3.9721215555616	3.3395190276475	3.4062588179769	9.24623161904853	8.76700135342469	8.66403913646601	8.77633897803112	7.99958347042464	7.59213295264044	7.86881252029009	8.48280643346436	8.20045524487444	6.1828814941761	9.30252979499147	-0.706784373293432	5.8428309989902	5.6244263561289	-0.1244534843107	-0.221134540648801	4.2131410129411	-0.706784373293432
GDNF	0.819934716537401	0.559591675187667	0.559591675187667	0.656977791325902	0.7774479297383	0.736686278986301	0.559591675187667	0.733227364094998	0.935856250425299	0.559591675187667	0.610154407325801	0.973325389540699	0.839480387236401	0.820287509603998	1.3832950921294	0.967631495376698	0.559591675187667	0.559591675187667	1.012766827387	0.614567089700599	0.559591675187667	0.847681638242899	0.6994975804181	1.1958619235363	0.720536025044397	0.948675040736899	0.806680095170099	0.559591675187667	0.559591675187667	0.628479307571	0.802767526170098	0.574772051245799	0.562462583822398	0.559591675187667	0.8587802895407	0.782385232202098	0.559591675187667	0.559591675187667	0.559591675187667	0.559591675187667	1.2886297044913	0.877640133421001	0.559591675187667	1.0274515840281	0.559591675187667	0.726082714029301	1.0410644578642	1.1623075458194	0.701300911706597
CDCP1	2.0680887160991	2.4165039631155	2.6737482001019	1.5234971793696	1.3188274879016	2.4618306569682	2.6803451957352	1.6918483258021	1.4928253478522	1.8365446368787	2.0706331552204	2.1859095145639	2.2978823843322	3.2625579811977	1.9985002804335	2.0269792555133	2.534841259065	3.4243929584788	1.809791637878	2.2350094481524	2.7987685058744	3.2385529221584	2.2214954900185	1.6669049309938	2.0776730259429	2.8759281250695	1.6483464005295	2.1325105547074	2.4148093254398	2.6007394554003	1.8967448412205	2.4351725380863	2.8711046061598	3.6208687351269	2.4705315617166	1.297496287325	2.3500173483148	2.6610543029446	1.0649643241728	1.4600370927109	1.9414589806028	1.5809112628253	1.4910338610832	1.6164134724166	1.5406445705243	1.401179074535	1.4616294340724	1.3216153115667	1.9035023472738
CD244	6.5195956466308	4.9498550599075	4.9583816508007	6.2914498887423	5.6133370645271	5.3944670316878	4.7957840387459	5.4987896637316	5.4869555324565	5.5737626905401	5.0679428697971	5.70178951172	5.0864424843255	5.3517127464342	5.7056708721862	5.3739994011543	5.1118913911009	5.3105174978868	6.0633328050555	5.3004437658197	5.3614218857629	4.7778696560916	5.5085913147917	5.1535543783467	5.6603233567016	5.2839624136451	5.8172767271894	5.5254074837667	5.6747105370475	5.4778174818972	5.5402052937257	5.0267903116746	5.358236339821	5.468864792739	5.483720747674	5.3647876032216	5.5855413163706	5.0202296505974	5.4640630265848	5.2572824558757	5.732668376007	5.9683318840324	5.4491434244954	5.2489994129382	4.9611872615493	5.0948236242937	5.1524901482735	4.9212116385482	4.3279758819782
IL-7	3.8150564726304	2.5662763681367	2.5900919852891	3.7616783253828	3.2762889844457	2.8661243828312	3.22729492383	2.9081523363935	3.0025071501682	3.3548946021316	3.3380514760136	3.2145576575233	3.0391732685253	3.4221189244103	3.5815016300675	2.9589562188768	2.5904230107644	3.1645452729386	3.3497120448907	2.5823431830888	3.2149181264147	2.5161847059589	2.4751308000987	2.8632910376769	3.6110269075883	3.1592460694705	3.4406217244479	2.144794898209	2.1002707363272	1.8570739227518	1.6940968280473	2.9526202544879	3.2690921421785	3.32902911829	2.8363621043205	2.474183405704	3.0488720485526	2.3457604080603	2.4128824119273	3.0387922521752	3.3852317496801	3.5877074555327	2.6430949176848	2.7419039000314	2.0081012766905	1.5926971932708	2.6388350715362	1.2906859400143	1.6094290459752
OPG	9.84794768691105	9.89564773320823	10.4888888212597	9.74151265861339	9.3639200943945	9.31400869123489	9.56605319772844	9.12724466898658	9.45011824766999	10.2522187002806	10.3688472547926	9.80276405435766	9.54549567163904	10.5035176099351	9.6867729414073	9.59151291167231	9.73539561585141	9.93431743230065	9.62851125849928	10.3076540627424	10.8220425900694	11.1897819867417	10.4647048297231	9.85218589944116	10.0889154456507	10.7323701659439	9.78793099048469	10.0385304413074	10.5449403406924	10.6640907727143	9.79581137724235	10.0123672828145	10.2029882248807	10.9582982492017	10.0571354704844	10.0779967694436	10.4772071451924	10.8928858707532	9.93852423146411	9.38359281056292	9.43288859271647	9.71580195906253	9.34515757664917	9.84087961320411	10.3754087486571	9.20554797061567	10.5249754696015	9.17087879512672	9.10522587758702
LATGF-BETA-1	7.2203756708171	6.6578119398618	7.412170750469	7.2546562708343	6.9810221465707	7.2010174393918	7.8189815122411	6.4314271204519	6.6377962950205	7.0153533639474	7.7063639321143	6.9681091390112	6.5435970058331	7.9028290338752	7.1554577475175	6.0844801028103	6.2157755889597	7.6803222063884	6.2207926965384	6.344553303332	7.3462935849146	7.4256397452274	6.1109163054054	6.2430770200412	7.3959384296652	7.9353120668304	6.7189396543502	5.8439714203048	6.2122852670724	7.155074857131	5.5269939582997	6.6284064270532	6.9432682529087	7.9139155234384	6.5633032275643	6.1827704754966	7.1231577802953	7.968029665512	5.853285913297	6.3042383672736	6.6860818742926	6.7546209253076	6.483055428194	7.5735142792244	5.6928411319848	5.8314519664754	6.7444947291152	6.4021988374685	6.0465246402482
uPA	9.61764040884469	9.61505890118728	10.3373859333731	9.67497730822713	9.7652449479513	10.1320111967054	10.5658804141534	9.63236007589068	9.28745577412351	9.95115831215324	10.3871791706592	9.90837435326245	9.66357142662264	10.5291412974603	10.2073732263587	9.23371153604109	9.10227801634531	9.75871742111797	9.69225117960242	9.55089641374493	10.1140886619961	10.5554961744988	9.91791288494372	9.05453742382508	9.74726883461113	10.5375862179041	9.52013550944172	9.13322443850233	9.81318140442453	10.2971989133412	9.57169158670676	9.38868780151622	9.89486025089936	10.7702488162894	10.0649218568886	9.42528400145179	9.57294343908034	10.2342221153637	9.35933410632558	9.45243839411885	9.9574068564713	9.7448139680199	9.64412331695587	9.47173722225009	9.32916823810744	9.73861150547193	9.61061577437004	9.61253747136212	9.33977322832536
IL-17C	0.706204839494167	0.706204839494167	0.706204839494167	0.706204839494167	0.706204839494167	0.706204839494167	0.706204839494167	0.706204839494167	0.706204839494167	0.9076263365296	0.961998144167801	1.0559330297977	0.706204839494167	1.2227583457345	0.918660745219898	0.706204839494167	0.769365165204198	2.4496511789563	1.1746545160779	1.1566637471235	0.706204839494167	0.706204839494167	0.706204839494167	0.8448068599808	1.4109004664469	0.971917446154999	0.773810963841799	0.706204839494167	0.734538263578302	0.706204839494167	0.706204839494167	0.991630590366997	0.706204839494167	0.706204839494167	1.0385921819392	1.5134569123853	1.2014435744027	1.2292379869587	1.1854504522688	0.706204839494167	0.706204839494167	1.2149641652858	0.7166881754726	0.706204839494167	0.892628528652001	0.778251401376299	0.738079908080698	0.706204839494167	0.706204839494167
CCL22	8.5863136496701	8.1824503359103	8.6674621033883	9.1580159634126	8.7945425767335	8.6408101153296	8.566981250181	9.51884813436867	8.7559129766629	8.658787892169	9.1146652077192	10.0729373524625	9.4704049000749	9.61915867973588	9.90170732689993	9.4103028279416	9.48828272757743	9.63506829494113	9.68605068466968	8.8938964066306	9.5899405390621	9.51687528659762	9.52620285414244	8.8581841138305	8.3383350037192	8.5508071094084	9.2749491969769	8.8138055590805	8.5510738180869	8.6305842952406	9.2756724194143	10.1178226424996	9.1431315754984	10.2164174000937	10.3751018215132	8.8439849114129	8.7702233307123	9.1354592083917	9.49682225054868	9.2995070344392	9.83941519704324	9.40010462013933	9.69891671210938	10.4221475931595	8.8579654585188	9.52439036087377	9.93519254696491	8.8885856737392	9.59575777119784
CXCL11	8.4301978108291	7.2328690560917	7.718975717579	8.5130492169991	6.9951753475546	6.9000439262845	7.2584872556379	7.4785004378489	8.9221389420839	9.2040031655346	9.2876063417693	8.7332839044059	7.812160966463	8.7641178871229	8.2261852416296	7.7414928990427	7.6948255194519	8.8207118535786	9.2107645010811	6.878683784699	7.746244771983	7.8045224175684	6.8503070567571	6.7702869097665	7.1833473981504	7.2924971478927	7.3224968938734	7.0626260812809	7.0745652707905	7.1799836176296	6.7189585460715	7.504374364608	7.5967737678553	8.5128040415911	7.0926685333806	6.9428294113819	7.9243435625032	7.3089979334579	7.2803633371311	6.967256299796	7.6183152486561	8.6572915756346	7.2669155196362	8.4543036764516	6.5989609390559	5.7505587150386	8.0293673116928	6.3545329129667	5.9670191729378
AXIN1	7.4184681569381	5.0921036249543	5.1520530941212	7.5165790120556	6.1823070184636	5.3880591753125	2.4676138385061	5.3867209769315	5.0692503549124	5.2043229942294	4.4029612204457	4.6657370639932	5.2319060378581	6.2530912311982	6.1007709474931	4.6224215733059	4.937593679534	5.950719820029	5.6391468449511	4.1864416919949	4.8065678455229	3.5257774893629	3.8578358338475	4.1320781682622	6.0463147914271	5.2026293055144	6.1452977700914	3.5407339975955	3.2623044633305	2.9110675307955	2.7632595654412	3.9967504889702	5.3561320100143	5.936152519047	4.6448773340331	4.8372064821782	5.7796021135497	4.6289366301416	4.6986196603655	4.3466087570627	5.3674072565258	5.8767127024675	4.179309390186	4.2318778702	3.4474390633224	3.0132873195392	4.1580018867653	1.9413923192868	2.0948216817008
TRAIL	7.0397417639984	6.7675244118746	7.0979109223328	7.5323271120883	7.6429903487596	7.4402074577226	7.5179275400238	7.8870093084167	7.0088379973419	7.0872139957567	7.1771855971497	7.9740511251963	7.2344520344397	7.3297764019888	7.8667938407404	7.2536826133691	6.8682111914179	6.8550263520029	7.8208994676713	7.3533487203461	7.2787182112939	7.3957558069207	7.676758820979	7.4238733014052	7.2780018769894	7.4592152409907	8.0549554693319	6.9761717503471	7.010482136307	7.1462638879422	7.6224273879972	6.8286579142318	6.7434952629447	6.9834998244049	7.6512609667443	7.2709850902048	6.833944679866	7.1301253707273	7.3757913488215	7.2810153850463	7.4930803453282	7.521815332069	7.5183337702062	6.8066613542415	7.2745042812998	7.4653122174071	7.1727334600157	7.0801133942439	7.3525567800693
CXCL9	5.0730912185752	5.0319956523534	5.3943345578555	5.3701070667499	5.2433293501777	5.364198635783	5.2024663256794	6.8926668194447	5.3454769237364	5.2903474275091	5.4800643392734	6.1905058585089	5.3410927396151	5.3972710355533	5.9086970809543	5.9044826921197	5.4715194931308	9.75739943800358	7.1328686133318	5.5488270972692	5.2820430271406	5.6225168248899	5.9894784838932	6.0160871954804	5.6730071978219	5.8138298580772	6.9796498217114	6.2696612661709	6.3843583607076	5.6718685954558	6.4344847027414	5.4129948125599	5.4934381134686	5.5056920601851	6.217043191045	5.9293002736166	5.7833707106573	5.3821865431579	6.8197810588209	5.7804172867731	6.1018272915833	6.4552936090376	6.3262407432958	6.1592105750795	6.1677194495217	5.3083880805629	6.3093264101421	5.7037549452842	5.1491051595991
CST5	5.5024778397636	5.2079973387566	5.403675877047	5.336816815079	5.5925269097581	5.3865562866003	5.7604705388753	5.7617043693975	5.5212015592108	5.7134440886499	5.6956428623906	6.1238513610745	5.4279421755053	5.5250861287233	5.954891629921	6.3529790622842	5.8267742267288	6.1979974282966	6.3260331684945	5.4937293982829	5.5686874078865	5.8554960497747	6.135298137	5.5344112619694	5.5078845581173	5.574224962748	5.8321237519797	4.9050067435818	4.903590945107	5.0939606236871	5.1984001160687	5.3457947396588	5.3791382575001	5.6276973185577	5.6049138244605	5.041531305765	4.974855623763	5.3174002755333	5.5017721772041	6.2187455218566	5.544220176154	5.6119574639312	5.1372460670201	6.2651874578823	5.5087193807698	6.4332191915826	5.3164977787476	5.3982728883036	5.6466094188407
OSM	2.9251519182754	4.5902858555481	4.5617068229256	4.2793535089615	2.3778554139603	2.5256109750426	3.2382763791994	2.2796535955175	4.1518536609524	3.8094529126144	4.1127797111621	3.5330877694482	3.9305635873196	5.3399015991363	2.4244227676239	3.4007390375125	3.5634080266419	3.1169381524378	2.2053942516465	3.4119195854768	4.4067281500586	4.8902707190909	1.7246191544513	4.1219942516609	3.5738402801898	2.7421720751136	1.4706124002802	3.4147183570281	1.8996701757251	2.3911285626639	1.1405409595619	4.6010695252196	4.0500663049039	5.2543788626931	1.5238497277139	3.0954787194391	4.2088017637108	3.9041186100792	2.1777579873574	2.2366770212033	3.3808901610653	2.7560491847305	2.8290865435208	4.2364751888095	3.0804453101203	3.5522284706872	2.6298376315352	4.3526946110843	2.3599174477343
CXCL1	9.9861913901903	9.3548939061731	9.2610438875374	9.9294794759541	10.2205819053607	10.0065440056594	10.1379160100679	9.6199020102318	9.3934280952697	9.5955058225562	9.3275206083818	9.1592000676394	8.5536818557694	9.1456247619257	9.2862148745688	8.9555587821267	8.7382403698385	9.6127835938414	9.7916959945614	8.152910755316	8.4997048721572	7.8357419155769	7.6374502454259	8.5141586613163	9.6248803357595	9.0678604353363	9.5059103727986	7.5069666714739	7.6677665255643	7.5696120926762	7.1669035862096	9.486172761231	10.3017673022041	10.2387307427344	10.0702088559718	9.4988524615508	9.6947957736273	8.825014012118	9.2222535817412	9.6717539985079	9.5823464457863	9.7625568803312	8.1862779826557	7.9289992170396	7.246566572329	7.5055648810235	8.8364627363421	6.5257976227255	6.4044690222601
CCL4	6.0934666243771	6.0169711511866	6.474568847403	6.4694333973842	6.6146541142314	6.7214204170802	6.9456081368418	7.1030969975374	6.3726881937733	6.690971160917	6.9315454259668	7.2441654736587	6.6536999574092	7.263248876915	7.3092223745166	5.8152721365507	5.8500802781782	6.405890792951	6.316014796375	5.9409172879765	6.1820720380469	6.2850464003527	6.1037894507836	6.1656575727353	6.2109987087267	6.2492864336259	6.5368036806875	6.3861150093188	6.1848926349056	6.3981928830327	6.3423720222442	7.2673641909606	7.0172448945188	7.5148307904543	7.1684626611687	6.2101577761847	6.4284345042218	6.426349572183	6.4094674458743	6.2115403803983	6.2216229526337	6.7873781981929	6.4980276227269	7.4144343833038	5.5910438553242	6.0431525068961	6.2969054841145	6.0235467456955	6.0395195180339
CD6	3.9256253077416	3.0572131573231	3.119930177307	4.0421376115976	4.2186047924224	3.8201548467263	3.6185666366428	4.1733381196123	2.969148303721	2.8564019756382	2.8074864608656	3.4915396173776	2.8056012698964	2.9733567085434	3.5252867359071	3.8398822430606	3.535928213404	3.3410065372147	4.539062752835	3.5505723509116	3.2011029589067	3.3275390185468	3.9187072704548	2.6211336700211	2.3218284660054	2.3270142435745	3.0996490698356	3.5827767895821	3.4361205790307	3.1467755119072	3.7076997503779	2.849389695754	3.0066141162403	3.031602522134	3.6805986274986	4.0405937436512	3.6830455109113	3.7347512905415	4.2335415130942	3.6765639335894	4.708242155148	3.8380308168428	4.3769188847121	4.5382595868593	3.5436982985807	4.7700928677171	4.2577105395815	4.3243820549934	3.4418314710675
SCF	9.0458049521196	8.8397489797361	8.7574311947222	9.4383876035666	9.1879277698191	8.9076223409149	8.8337808041892	9.3208435885429	9.4854863127135	9.4098211213387	9.2024935396779	9.5998662102089	8.9813354187161	8.7952894062986	9.73466838347419	9.361266741097	9.0682786776452	8.9568583006467	9.2936411729153	9.015774919459	8.8329099985418	8.7401437973101	9.3273552538831	9.2529672761252	9.0414306950548	8.9582726758722	9.5368389682788	8.973414757253	8.9646015594942	8.8227995037223	9.4155901345749	8.6789378260429	8.568619546397	8.6078772880906	9.2126780845418	9.3336875749935	8.8058829835749	8.8531326000136	9.4898491381199	9.3019686759871	9.8476455348909	9.5600218625593	9.5441190906477	9.8568304466468	8.9946266371093	8.6031240179064	9.4760524144653	9.5413969890418	9.52977201603954
IL-18	8.1866166248469	8.008235483222	8.1854525347328	8.2120419517238	8.1573099157417	8.911595413025	8.612269329538	8.1435089411814	7.4730176534223	7.873267790828	7.9950508915857	7.7956566933599	8.3493738491668	8.8401249513007	8.2199467007538	7.8833214827295	7.7466964586728	8.2325720923742	8.44412773318	7.9776206411259	8.8302906020846	8.638222441776	8.3288184509399	8.4582911382539	9.32100409312623	9.36951095918656	8.3897383167083	8.7595414534893	9.33522555239193	9.60762842649385	8.6090031107521	8.1618207561792	8.6339122847709	8.5702842097165	8.1579787447654	7.9208148630238	8.9380669781558	9.24944296028604	8.0736916932296	8.0695366121727	7.6983910030319	8.0543609014496	8.4637788778893	8.3084317068154	8.4881795028854	7.6516376500487	7.5906378353695	7.5835773385514	7.5193028980367
SLAMF1	1.04526549786297	1.04526549786297	1.04526549786297	1.2706993496474	1.6526908436401	1.7647044944659	1.3331902199748	1.7161121937315	1.0990606671709	1.04526549786297	1.1227427294495	1.5207362322572	1.2094966055792	1.7260168321453	1.8180015495291	1.1065064172471	1.04526549786297	1.04526549786297	1.7077169113182	1.4550595121914	1.5366488645486	1.1557189031013	1.8222227526286	1.2464325092795	1.04526549786297	1.04526549786297	1.2932876508326	1.04526549786297	1.1322457877915	1.1230145059294	1.5597750749201	1.3466631275743	1.3376284433035	1.2786387747868	1.8683314044512	1.04526549786297	1.04526549786297	1.417323478615	1.0861421493843	1.559504848624	1.3202532961204	1.5649242821146	1.7795558550121	1.4923097943119	1.8172687321781	1.6052671295706	1.4867093215046	1.6111620510946	1.242955869569
TGF-ALPHA	2.1060640352953	1.961201859608	2.29302116657	2.5658730966304	2.4185982878887	2.4229684905791	2.5392126044328	2.168197824994	2.7574264117252	2.6369577425845	2.6538034711215	2.8425748421846	2.7114274532285	2.744444728147	2.5991222688418	2.2405057511765	2.3299145922768	2.5332727180912	2.6432560094945	2.2370350159929	2.56667163846	2.7637887703708	2.4822663093649	2.6963321692946	2.6082906037558	2.5857944017876	2.6078247152309	2.4519662914434	2.5089255623458	2.5249281819818	2.3850679060583	2.4538871247928	2.2714540873871	2.9237536408113	2.2332725606442	2.3913741299843	2.781560087023	3.0449281889931	2.8157633079277	2.5215958746182	2.5354935099528	2.3993152296518	2.5225101392988	3.1367335883973	2.0479585579266	2.5887425216324	2.2989214210936	2.4667379131219	2.1075879404988
CCL13	3.1326311859886	1.6474717449702	1.6852434361661	3.3377566831403	2.1868575957162	1.3073670201669	1.4411079824873	2.2705951955627	1.8184430573339	1.573566653847	1.8016700198837	2.8630591999567	2.2500560599117	2.5975039645933	3.5362576353156	1.6184791699881	1.467409678769	1.6195694753927	2.4678037967973	1.8402569286784	2.4539010306315	2.4670438648761	2.3273431383368	1.8290622563535	1.7906547531842	1.3643143994684	2.5819011479575	1.9390909565188	1.6334123065903	1.2432518451542	2.0626536420752	2.5370090680621	1.8501059809736	2.6016291235892	2.7945258153525	1.8091691538193	1.5733818639541	1.1304363630106	2.0613522516569	1.5703976639072	2.828321988627	2.8121678512219	2.7050799081245	2.8758757768799	1.3063286668394	1.3550634829963	2.8325835185125	1.6672263761751	2.0643741596071
CCL11	6.4598110962776	5.4963024858781	5.8586323123105	7.3390921428784	6.7463459795244	5.773519096195	5.8600016622324	7.2371562228732	6.7608025407311	6.5690690071345	6.8341281998539	7.9545401629602	6.6831167720208	6.8512715927672	7.7488083761709	6.2112576607429	5.9250254813875	5.9551692929135	7.0406279302667	6.5367995289126	6.5692193228445	6.8277514303649	7.3053351823332	6.7062646543144	6.3675913976557	6.3956255263144	7.5278262412392	6.4491296243054	6.4941558810018	6.5297962772579	7.1389718905339	7.0319587348485	6.2389880131443	7.0410194891019	7.6089345042575	6.8424186111392	6.2764989106987	6.4037816704842	7.3700617237978	7.1394874591653	7.7018989725767	7.6145557609775	8.2221094081606	8.0234515007723	7.1771417734389	8.0762980261354	7.8808115755983	7.1488811543907	6.897571201027
TNFSF14	4.8083887047976	3.2733141440801	3.4188716172947	4.9480373735329	3.9316038684747	3.3958375008729	2.6935011935443	3.6608278825967	3.429658839706	3.1583590332196	3.3020846432575	3.579843258619	3.4700995663711	4.3597775877887	4.3735385736662	3.0338059004672	2.9580927144813	3.3294473949098	4.0175046450972	3.5887550130014	3.7973781067449	3.5583565639119	3.264816840404	3.615255695269	3.8127549729843	3.4513840279853	3.8739481597978	3.0357847739507	2.8191956809219	2.7220237127622	2.6577632809918	3.9506815030979	4.2569879876754	4.9218015386175	4.282650841064	3.2977582195237	3.3769356052675	3.0709485289593	3.0800609098349	3.4230806649844	4.1823572637188	4.4177216250075	3.4840006956687	4.5784923790504	3.2202471719834	3.3387577586041	3.555006482543	3.9086214987263	2.8184439555173
FGF-23	1.2419702984224	1.4637329755238	2.4659968087973	2.2190940414993	2.0077778841987	1.9829850433684	2.0718879775345	2.1029041922244	1.979783487312	2.3288475548332	2.602583524159	2.8444296212166	2.6649913914154	3.325834504484	3.1759762084207	1.658254365823	1.8157592436828	2.9146001023906	2.8525879668946	1.2911517979212	1.502912032074	2.1669514350543	2.3300244309833	1.5325924950265	2.0718055464215	2.9893367902414	2.6428325310688	2.1198604591877	1.8048101725362	2.2071260056915	2.1519309005959	1.8174633674257	3.1960353146119	3.2195313389527	2.6985270234802	1.5505049615875	1.5445416763158	2.249822891775	2.0769591207564	2.5725943829211	2.7050973822331	2.4478808652656	1.6608544494342	2.5023481565678	1.5284244825911	2.4165649210399	2.1197662341026	1.9349203968438	2.0595327563384
IL-10RA	0.620589267356664	0.620589267356664	0.665978419674901	0.620589267356664	0.7507841773725	0.627705722565201	0.620589267356664	0.620589267356664	0.7113176413923	0.6297597655046	0.745966711753203	1.4836592919784	1.1543313568826	0.906854131954901	0.759528444806399	0.620589267356664	0.7040415446776	0.620589267356664	0.620589267356664	0.620589267356664	0.659276027876202	0.620589267356664	0.942880959264902	0.807212806867601	0.620589267356664	0.620589267356664	0.620589267356664	1.1385144991579	1.1330390513284	1.0912013964502	1.3152090581822	0.620589267356664	0.620589267356664	0.620589267356664	0.6278580021582	0.671159365810401	0.620589267356664	0.620589267356664	0.764692753170299	0.620589267356664	0.661258322808599	0.9662702873641	0.620589267356664	0.991004822548301	0.668099944668201	0.620589267356664	1.1710714899484	1.4432758321745	3.4609950409499
FGF-5	0.729822450275901	0.398894126197433	0.494631919783098	0.763013410234099	0.905718388146499	0.6444598464587	0.5075439668089	0.5117419375161	0.653876818447499	0.7185172698308	0.561755045233801	0.8032293025245	0.7167068101991	0.565463634890201	0.917909123225301	0.538466506971898	0.508733555931301	0.398894126197433	0.398894126197433	0.5669571758091	0.398894126197433	0.5276674735477	0.778326112503101	0.782132133638302	0.4684906188057	0.398894126197433	0.4569181027166	0.398894126197433	0.398894126197433	0.646663771556999	0.6600590622594	0.398894126197433	0.398894126197433	0.426108718836698	0.402395494778299	0.546107094763399	0.398894126197433	0.553601129516898	0.509362607596599	0.6501004343585	0.562877825885597	0.472064909948099	0.398894126197433	0.521363894092901	0.398894126197433	0.478405982846301	0.752947613265898	0.467602147391997	0.398894126197433
MMP-1	14.2524438201509	13.2714589401053	13.6269585502873	14.6043691418494	11.4565142576188	11.6671652136047	11.3907204401641	11.6857171437897	12.9818404962597	13.3217872668978	14.0845000844323	14.0860327400228	12.3715815765581	14.0088759371419	12.8350513292751	10.1030929180168	10.9402439866421	12.6323953541748	11.8611829937723	11.0457161530617	12.8042370975055	12.562148658146	12.2927586182239	12.0792051931715	13.2511324964424	13.5886121389796	13.3315896429168	11.8284239812753	12.0986525426588	12.2160367690752	12.053331072503	12.7771508333508	13.0855714834197	14.3741525497297	12.4645909194104	12.3076494139383	13.4871917865603	12.9411527769141	13.1137643180658	12.7603267944383	12.8742973041308	14.0565727261981	12.2791573351764	12.9176982451786	11.0718778874917	11.8566043963291	14.2547358102887	10.5365914677288	10.660698842045
LIF-R	4.8416537882403	6.2394578374062	6.5518086296309	3.6948691135438	4.8550772925479	6.5280903334377	7.1333177013982	4.0825852717877	5.546170535583	6.116610373139	6.6779404785924	3.9671185729733	5.9143450669271	7.2256808107492	4.2537710129686	5.2248526549098	5.8553397481124	6.5933190422957	3.877909022513	5.2711195898687	6.95331635006	7.7932777743249	4.027110126869	5.3408935160965	7.1081670295861	7.6804477813432	3.7844960668552	5.2775319545828	5.9905527080745	6.5601796240773	3.9388246261021	5.7969396533245	7.4892615877654	8.053916944896	3.9714609950004	5.0934439221887	6.6126232489125	7.071886675626	3.4993910135494	3.6365826967304	4.5133121256781	3.8625108539819	3.8273869513556	3.9032312380414	3.8160394856417	3.7068176711622	4.0259131907587	3.8424294877143	3.8323416712469
FGF-21	1.0837119465733	0.909125069295199	2.1278349507355	2.9707389026213	0.994886721094798	1.4480130579671	2.6569579492011	0.753567383222999	2.3840275159007	3.7674005126966	5.3522996913428	4.537850238744	2.9625825798346	1.8163552380634	4.0903826326565	4.2235988825927	2.255730505302	5.873682322883	4.4397482467189	1.4133751384966	2.2038445923859	5.3116825436835	2.6945034806353	2.5002664821732	1.0396629535008	4.7113884189369	2.6742052112924	0.956746584032401	1.4901349896367	2.4879181423877	4.4234209925463	2.4572790573934	2.8737881453714	5.7989190606623	3.7542845606908	1.3059960464658	1.1084037262349	3.5881130497766	3.4706273178789	2.5709150821371	1.8050583455405	3.1243212221523	2.5204601771417	3.7235336236883	3.5210404596885	2.4695714339492	2.3971793351507	2.0098013738257	7.3880537248429
CCL19	8.5667621705364	7.7000075988538	8.3230742393901	8.7540573236194	9.1711802451122	8.6765558497179	8.8938790285186	9.7912557219512	8.5028779776116	8.6726687679389	9.327260538461	9.9438338282027	8.7287571173078	8.7734310483942	9.0679549190573	9.1747145959907	8.5663958424197	9.1375186031063	9.9028115232382	9.6386996973241	9.0531233467011	9.6761538911657	9.7094118832767	9.6051091458818	9.1468985488729	9.7163442266339	10.2290006918471	8.0249461686244	8.0632499049892	8.1050702982621	8.5049984847679	9.001973696884	8.9975384378336	9.6589344283947	9.923714159549	9.0458113003421	8.6774921297604	8.9074932826029	9.4060383250312	10.9294123888331	8.7985278690231	8.9060741056239	9.218039320662	9.504980245516	8.0063489688846	8.8241799621058	10.2315350989613	9.3700841690688	8.8815131006767
IL-15RA	-0.1117793922432	-0.242841569376402	-0.159694830847902	0.222380566761399	0.161020288750399	0.277036411562398	-0.1665059786616	0.304293513253598	0.082850223403798	0.353661721118	0.4434201479518	0.270833762333397	0.209638865322898	0.461951479736598	0.171720689398598	-0.180184212056001	-0.2461634668222	-0.059767240363804	-0.136312574900003	0.211615169408598	0.099208759961901	0.071020070919999	0.2186049831839	0.304483286497499	0.0393779491402	-0.059384659421603	-0.078615045349203	0.058130519888398	0.016901902657302	0.391059275132097	0.3708317889343	0.1291132729008	0.160504649535197	0.141653355368999	-0.040433208742902	0.142004319877098	0.1805512791355	0.434553296207098	0.239202086995699	0.188045083969698	0.163275290228598	-0.030872083696902	0.117493250981799	0.535793396966	0.146331602777	-0.059298099824399	0.369999130231398	0.093080222636797	0.1127606542535
IL-10RB	6.491433432254	6.6955023492127	6.9728938761662	6.2783425279771	6.8261071481506	7.1999258250382	7.0779535031439	6.6730771371994	6.7356302836033	7.0948070576826	7.2594030195744	6.7245125503526	6.4453103657743	6.9931890709444	6.612145746247	6.5265682729649	6.6157625450994	6.8322189380813	6.3328999209445	6.7224777462419	7.052472903124	7.0458218924053	6.493865237309	6.8372289443115	7.0584020608248	7.1432804365694	6.6598832090968	6.4341586759745	6.784005829544	6.9430404373307	6.3377235282323	6.7864980251607	7.1832470759518	7.4541393931363	6.618293986263	6.5358530941406	7.1849066673154	7.261898857901	6.4410523498705	7.0659438121939	6.7622248943901	6.3098364876356	6.7493531677098	7.1806059471606	6.2317920892283	6.3899429745113	6.490288165752	6.7066863939637	6.6997629583791
IL-18R1	6.5200517045424	6.3974264369779	6.8459346341279	6.6464589831862	6.7013763358383	7.1932952668404	7.221186594477	6.7453418170193	6.7779485581635	6.81978515884	6.9630621915276	7.0030442472345	6.6108337532702	7.6030128162359	6.5729732013667	6.5003825860864	6.2472435321129	6.6210793690635	6.5696844931602	6.4619673151069	6.6325127203353	7.1869534339142	6.5952610680988	6.658888285264	6.9315179327436	7.985709975701	6.8008593600185	6.3576772023054	6.3953969472506	6.5699904183168	6.6144523803018	7.1615796232919	7.1301933628624	7.5494959329531	7.2464393177396	6.7834071267517	6.9147848814975	7.291107505978	6.848686848854	6.7898441348219	7.4678790418537	7.2701661377176	6.5601275804161	6.6361364655052	5.9525453288897	6.3692566611891	6.45799429703	6.0090769941193	7.4249506165047
PD-L1	4.072343295697	4.8560336742694	5.3312517434395	4.0976185073168	5.8159148221518	6.1809996915029	6.154091691835	4.6758021263188	3.9031938024379	4.7479129013831	5.3239170267248	4.0486267014434	4.5119867398917	5.9151552150512	4.3775221082392	3.5200742933506	4.510164413599	5.2548078623091	3.9039216042009	3.9357855141992	5.1018663043452	5.3606415719387	3.8590883907255	3.891968180228	5.5735852309453	6.0071566253293	3.9740375123634	4.2515958725484	5.159993947105	5.9009061860194	3.8124613038086	4.1057262971195	5.3559472235877	6.0506433406547	3.3237951419392	4.1615503685754	5.7841300100287	6.4082181758738	3.6175938541159	3.8140283891922	3.8224389428018	3.8399893855302	3.6683993468702	4.0997868651422	3.4687877968143	3.3251776960958	3.5090597012687	3.3581618673986	3.5946288156271
BETA-NGF	1.1931302492326	1.0648824100488	1.2182807758711	1.1602684616344	1.4069807530311	1.4748509057154	1.3209355386179	1.215417240864	1.3019461059677	1.3186865991118	1.4239129031261	1.2157215749259	1.6496113386983	1.8003611471548	1.3499175204198	1.5182799128989	1.7473785482852	1.6628836884788	1.5990733714916	1.298047692554	1.2877124573668	1.3444972346674	1.0666771928431	1.3216964374741	1.3636203678212	1.520610465755	1.2449692448169	1.5569411624995	1.4121752966024	1.6602985358359	1.3602115065104	1.0498969895213	1.1533149896003	1.393399182121	1.1203686941587	1.5610976914111	1.2810442499594	1.6002503383801	1.480409955631	1.7845443828909	1.5664856703137	1.4245952541287	1.0014844451397	2.1810756354196	1.0992562060078	1.2512289099468	1.6885167395796	1.1699641303938	1.2727096111464
CXCL5	11.6386270751087	10.1700748163564	9.8956692390263	11.7586555909532	10.4333830165285	9.7060742435652	10.1474954632034	9.6582151083765	10.011340509185	10.306594873946	9.9961630482276	10.2952548278036	9.623833967703	10.0567719672943	11.4367761445417	8.9227595993521	8.3618483908506	9.7215340944203	10.5590659865285	9.5537636463583	9.3912914669772	8.7124681125164	9.975383872389	10.4802230686667	11.5728563615604	10.5866040029787	11.7830571905966	8.7156967482708	8.8257941954803	7.8753386322451	8.1038712999383	10.3192541209963	10.775729930413	10.2410889433479	11.0146489317435	10.2256475560627	10.3679491166926	9.0940195812553	10.0662572543803	9.8159002092655	9.9500109648865	11.1632801362848	8.6513962599729	10.0714927246238	7.5475714741471	7.6186325580041	10.0782181260826	7.1757458319776	7.621020321919
TRANCE	2.1794155849235	1.2760394421342	1.2436227427969	3.6154890852031	4.2651977977572	2.6605373046412	2.3189385177292	4.4510761436653	2.3629417973419	2.1779167953855	2.0781580677866	4.2879411088491	3.2276361055884	1.569840301155	4.0769706243141	2.311055027885	2.0151076378256	1.9040387878797	3.6984673022831	2.3176116043474	2.3173189376252	2.3719429956814	2.9895868089595	3.3716567899019	2.7788704051478	2.8558016730233	5.0033768876487	2.1703214842246	2.2117213784469	2.368817844995	4.0222038484497	2.5328532004511	2.4467605514316	2.2941799038791	4.4472063372687	3.6128930441539	2.3449130248559	2.211722728119	2.9623057532494	4.4778590718165	4.1338606953855	3.0863553952929	4.7756750593953	3.1719527538662	2.9808006543821	3.6601845448433	2.3144215166018	4.0117904483346	3.5683986565646
HGF	6.9843908843354	6.9696235493667	7.3995149568098	7.3486851649671	6.9866331795872	6.8540822344887	7.3566528941419	6.737741072059	7.2899552962571	7.3006288110694	7.7157932558669	7.4673594735783	7.3874072603477	8.5087928893568	7.2947441581823	7.0587176575397	6.8039706622225	7.0080316081212	6.9836620413663	6.9667690264549	7.4471817643456	8.1754144399422	6.7338352395295	7.2502830544807	7.4210834943578	8.0745914715828	6.8042740693895	7.0431967957364	7.2787504254979	7.7116079570037	6.5007438667697	7.6447684480604	7.7067279503436	8.8513365641997	7.3445053559358	7.1612665768598	7.4274233586281	7.6525979049733	6.5496998564949	6.5815288613929	7.2226873253914	7.1145191521998	6.9524650084896	7.7410943724849	6.9631270129735	6.9483316663669	6.9131269140039	7.1803732595917	7.1471819185659
IL-12B	4.7103977586003	3.6577432217396	3.8879740900027	4.2006041265513	5.4628692748736	4.8541491846192	4.7061018188864	5.7425269318977	4.304115623352	4.2309530931667	4.4131363612318	5.1811861594299	5.1478324893113	4.7369480320207	5.5169021555035	4.7161506714378	4.1361604725367	4.7695772270822	5.1286337696394	5.0155941141873	4.4431416535016	4.5656053840547	5.2616934509812	4.632672861577	4.1429844463695	4.1754238762771	5.3910174216499	4.6782693631983	4.3585103608014	3.9720220164776	4.6477187139411	4.3214038346624	4.0695366927675	4.3471367727617	4.8784306410322	5.9760484912157	5.2838904833144	5.363217546758	6.2698570273712	5.157484348354	5.4279375006605	4.8882555760994	4.5492870692436	5.5568125659782	3.7658161348644	5.7409026790053	5.7130574566723	6.1694425743538	5.189453792139
MMP-10	4.8197722232949	4.385688326801	4.5613040944115	4.7116728723274	4.6491947075395	4.4566240309274	4.4896803214054	5.6380811499797	4.8788403647429	5.0724845447573	5.0915434557495	5.5420310839389	4.628223875289	6.580657323027	5.3040571125955	5.2005842811291	4.6062539765088	5.5404186245749	5.1213978475941	5.0303127884357	4.8258786005223	4.7903559138804	6.09537333773	3.9757410035664	4.0359935789836	5.0159640198934	4.7956445419335	4.7917524700017	4.6919073376901	4.4668671927942	5.0524607218856	4.7944306109039	4.852431419117	4.7569651450015	4.9927877062492	4.7432395156763	4.260107886692	4.3435922936505	4.5616042964634	4.990899487574	5.3362173078088	6.1523832172504	6.0026276184377	6.0230082611524	4.646357033154	5.2390635892185	6.7245680569876	4.9399725906474	4.5052780982816
IL-10	1.8154045676185	1.8563726267646	1.9206263982976	1.4485563456206	1.8571519231771	1.5671737606521	1.5890053209067	1.9635530289203	1.5646417052084	1.8277866064182	2.0741621536279	2.0229804642987	1.5123159109556	1.8153185379719	1.8292033571636	2.3325489779447	2.2178442288342	3.1057338698432	2.0315295720879	2.0326695958479	1.4349156248204	2.0253253588712	2.055919408393	2.1752277575962	1.7243531442642	2.1184791384508	2.3097340641209	1.4140319738486	1.6822917156938	1.7281926667277	1.4423264316025	1.9656942179044	1.9609648612159	2.020130167617	1.5849442770863	2.0634820530991	2.0503960260446	2.6980130139518	2.9059566408092	1.9006692313597	2.2423619217177	2.17202029747	1.5205597823789	2.0098286422572	1.4582063518318	2.0882458402638	2.0299049556194	1.4818263515971	1.3267799776481
CCL23	9.4293664217185	9.2222656436613	8.8730995169616	9.81897175056237	9.3405886492359	9.2842995227015	8.813690071561	9.7175878393727	9.2392479958613	9.3123826196281	8.7203532404306	9.89475093095176	8.9425645468343	8.1620419514153	9.7292286639588	9.1567720078401	9.0658867829524	8.9889197550778	10.1801846999803	9.79873669811169	9.0120936258074	8.6374748392002	9.89772708814416	9.3042397883635	8.8521151258332	8.4164370428729	9.70882259328704	9.64399074406157	9.47674573638613	9.34919737691488	9.8520016140782	8.7780052728817	8.5239464397956	8.404130219888	10.0267879295931	9.77383620184167	8.8989741548593	8.4348638917065	10.1337957195987	10.5118847608055	10.4188771792631	10.1406931323012	9.95923481724089	10.2710224518143	9.24064264003027	9.78222284335539	10.2683499278627	10.1590502494725	9.91407093571852
CD5	4.4771931838222	3.8408323045024	3.9166839283921	4.3749217070491	4.7082702332417	4.4724124976468	4.0326978417295	4.8787288287529	4.3174331415324	4.2607661080643	4.0154603911226	4.8065190830241	4.6689532044405	4.5556680721022	5.1242397262224	4.4547037820327	4.0963078373374	4.0349215466316	4.8035795404671	4.6581529227426	4.3920459048677	4.231755397195	4.7970526944458	4.4426061548293	4.1888214999211	4.036485492592	4.7118416594577	4.7087514348853	4.7176891141057	4.450316408714	4.8093582474302	4.3378554855216	4.4078738590702	4.3088528026729	4.8612835020868	4.9042868255305	4.6593219546168	4.5433491117773	5.1195264416639	5.1953166349738	5.0822850701058	4.9921943839312	5.158784867383	5.3754269428903	4.540311683376	5.3880053496971	5.2269604137285	5.3602174463904	5.0389301592807
CCL3	2.9144927985943	2.8038760162762	3.3093659448119	2.9501091781327	2.3363704646284	2.7621017627681	3.2677147324558	2.9713441133507	2.8660998446247	3.27124570166	3.6027162041205	3.8058409845325	2.9073481457493	3.6298432249174	3.3758925101896	2.5724711283679	2.6557342016518	3.1187189617833	3.3863434912796	2.9111105241376	3.2476592371642	3.2821864136041	3.3312879182744	2.8523942690105	2.8487335237775	3.3822907502493	3.4504661997075	2.8213325619004	2.8965299554541	2.9635739936987	2.7738949767434	3.2281171245818	3.364070721914	4.0945467618897	3.6364108371604	2.4092500456233	2.7093986368579	2.950998356527	2.9964408562664	2.4358912360881	2.714715339475	3.0546330700043	2.5798609307185	3.6073768649332	2.2482562873337	2.2425329604224	2.6980261125703	2.4926574461043	3.8120973537063
FLT3L	8.4071926697374	8.0793239665207	8.2096258474248	8.2394083462829	8.1583997201243	8.0711838733539	8.0828680221965	8.1767003761275	7.7696477417633	8.3761179031103	8.4591670905081	8.3766247804598	8.1940452730321	8.4362592815994	8.4030888186149	8.562877850393	8.5290684743049	8.5087943340107	8.439180021058	8.1243278449704	8.1452666382869	8.2039784649339	8.379284746806	8.345948956972	8.1924440529886	8.5278458030188	8.4691139538084	8.8920962388869	9.1166449889878	9.0820652035231	9.1611304566561	8.2430473151411	8.5061400225673	8.7912718854204	8.441585949461	7.8838688047717	8.0758050889521	8.1538874036374	7.8770001130066	8.5674782699158	8.503830704991	8.4448133846927	8.6606703551548	8.2729442466044	8.1006023325238	8.4013730133609	7.9125560330108	7.5961794135019	7.8903579422447
CXCL6	10.1882301183282	8.4809443791286	8.55726524269	10.2074482442462	7.8671501611118	7.3392344374818	7.6916324724695	7.8635155371338	8.1643826001565	8.3127980939816	8.216400372652	8.6710274303665	7.3766129103786	8.0930006563976	8.7361329215514	7.5052182146238	7.4528394311324	8.308416771035	8.6371096411319	6.9363911315217	7.8271351119473	7.5131481742548	6.8188892757129	7.8493603615875	8.5521673049431	7.7493439163723	8.7472336785451	7.0567129031982	6.8605286823679	6.5708003916141	6.7735103102123	7.4859410454512	7.6890858371434	8.1106458698034	7.898849239095	7.9615740835935	8.3462477983797	7.4775477655071	8.0064985025875	7.5510383992582	8.3101662579683	8.2978217941465	7.641881794576	7.0157301747166	6.9565652734667	6.2456329167834	8.2054640751435	7.0696476925974	6.7714282183354
CXCL10	7.5448751632656	7.112761705312	8.7839966884663	7.5363791307386	8.0179142013733	8.3835558873553	8.7600331608895	8.8488360562471	7.8595930043196	7.9906933939121	8.7694364247841	8.8493089668369	8.517077193671	9.3876027626274	8.641301287226	8.4517895432074	8.0779247533938	9.2968841669976	9.1757390869718	7.850520581623	7.9312909809656	9.0009867647982	7.6550936566418	9.2308968953733	8.8161795221997	10.513109771434	9.6450742757125	8.9304410171349	8.6849626968004	8.714896747211	8.8589791664924	8.9784997589382	9.9573207954429	10.791505215753	9.3137256204315	8.6260695559414	8.9397476625757	9.0522939163271	9.0045834726957	8.7428239749092	8.9673164180041	8.9290399067988	8.2273000049847	9.3647816522969	7.9771164530185	7.7283901279268	8.3891084392323	8.4255333865963	8.467653873884
4E-BP1	8.9673071943836	6.5606015164295	6.9975404784064	9.5142090092344	8.2353207324385	7.1848295034338	6.0450114785321	7.7088073264694	8.0006934018955	7.6304454331097	7.3584390905079	7.9427336130999	7.6664062250683	8.8327115965507	8.2590013438704	7.5239759602327	8.1200104067229	8.2805950012475	8.5841985753812	6.9164150926842	7.4290017012174	7.7053077237543	6.156254737951	7.695194949355	7.6962554978006	7.2579942908244	8.4603820377931	7.1570797755596	6.0381281169325	5.91808172504	6.3231991174556	7.8394681302639	8.0770661380912	9.5245371070662	7.5231039058395	7.379855100844	7.8728367802498	7.0018120041219	7.7905256540063	7.5730151501657	8.8348448704591	8.6595351838294	8.3640665998116	8.279645207318	7.2614242346104	7.7751419339614	7.217432216632	6.3411684399415	8.2156010160081
SIRT2	7.5710998927423	5.184320338744	5.3997768486719	7.8970807426861	6.499820675207	5.315927325299	2.7553259289055	5.3895100214085	5.5309100641598	5.3441487323412	4.2451370455964	4.9761435759175	5.8671901035489	6.9952706531559	6.8867462596133	5.031845427108	5.3193620221748	6.3537507285814	6.218822364074	4.6154892295489	5.2892342684648	4.1548662781057	3.9768244748903	4.672326794893	6.3347204567633	5.4843497217344	6.5376131178133	4.0334632314146	3.596124913263	3.4180690475429	3.0400707069146	4.1416805454861	5.7695405333848	6.872171148873	4.7000610401885	5.2315430165365	5.8948306461051	4.5529454361683	4.8547573232866	5.1558219893827	6.1383461798746	6.8406634720935	4.7061554156366	5.0601186422091	4.1157101299828	3.4568412668181	4.9019621295829	1.7197247367066	2.8053621713953
CCL28	0.874334635392501	0.946443726555199	1.2055663582618	0.955504099766202	1.6782542110524	2.8297532999515	3.5262080296547	1.3794464882335	2.0490591955433	3.35084015892	3.704895856941	2.3091952731422	2.1621565472613	3.4228398952452	1.9787620596639	1.0207804481957	2.0581230403585	2.5896390051667	2.1842386690818	0.9828470850891	1.8716110286362	2.6853219238551	1.5304875956031	2.2590414684594	3.1528640788155	3.3156220333192	2.0582456187996	1.8206595252857	2.9161348373535	3.2620132174421	2.4348721693754	1.5319210926983	2.7971726640468	3.7222337308163	1.7787947894761	1.2441104404631	2.9190526130421	3.7380886499695	1.562797412772	0.694202242920099	0.8731055800239	0.779161268786702	1.5974233848382	0.9517593057166	0.986556828671599	0.4909804787019	0.926696144846501	1.0906648753945	0.376581913472798
DNER	7.7188644867061	7.3802632625095	7.3935050985467	7.8292430442976	7.9237688543442	7.6154727116661	7.3033197531373	7.6785069325471	7.7161520105636	7.6446939719614	7.578450119015	7.8657319359009	7.7421365775828	7.2036044977343	7.9325064231148	8.004047775712	7.7606672674911	7.6458260959591	7.8849394702593	8.0930056161953	8.0340360424417	7.5899575635414	7.9910023456534	7.9815141571009	7.7940920362866	7.5622089033418	7.8950019723856	7.7042798687722	7.7303056162852	7.6961689016606	7.7130389161109	7.7558134116138	7.626239216032	7.3570841282836	7.6073720724503	7.7660080199716	7.235911614002	7.1712025480925	7.5816577676359	7.8548853363176	8.2105684160879	8.1485556432084	8.1245260544696	7.8589343212094	7.4987058392846	7.7370079429439	8.043218169055	7.4789309488529	7.5146965799017
S100-A12	1.4780708847211	0.672390090745299	1.2692349242432	0.991716699398001	1.5299577371911	0.8762041969143	0.806662596407001	1.03574451134	1.1455623422405	0.9436817259741	1.2713454214038	1.4228341818934	2.5522180898519	1.4780677600148	1.821109636293	1.4463141780936	1.0862603570761	1.6624325891075	2.5109731394893	1.5364341188395	0.448285339471933	0.903891289903198	2.9799820853884	2.3516495057338	1.4178637765208	1.6170029046379	2.1157712701051	2.1334714648405	1.2675142199379	1.0886620778986	1.8405375759722	1.4148442057129	1.3016337088205	1.0017755186812	2.3183472954794	1.4905882482694	0.622279175833498	0.678363902310698	0.988714572132599	0.879344489025499	1.2543670586493	1.4840956760839	1.2337301031087	2.2300650269184	0.9008607852137	1.1582729217596	1.0801075832653	0.9830770160612	0.867281716425298
CD40	11.4028477002635	9.923390687947	9.942165139328	11.1872101117519	10.4370724177806	10.1240587464106	9.3090545353612	10.159004479789	10.0960535803068	10.1579015706389	9.6828511757571	9.9819207472738	10.7131434557768	10.9824523831983	11.1207224940251	9.5512144544254	9.3600430241554	9.7773152144191	10.2678560153574	9.7274896503773	10.0564014719442	9.7706478574523	9.8721649095756	9.6174221041919	10.5134902866626	10.13292777904	10.4363261826698	9.5088286167652	9.4596704312081	9.3682445696841	9.2518491432237	9.254539119575	9.6848955967921	10.1929677060368	9.6858763263552	9.946538000623	10.3496687077996	9.8831294862288	10.0512942176676	9.6292631473344	10.0534869480167	10.8465946668387	9.9772039913497	10.0841760623943	9.2681694266007	9.4024395585097	9.8022159931797	9.2828056301326	9.208221460864
FGF-19	7.9981406333724	8.3293058312092	8.3265396036029	7.4956503883052	6.8873015582627	7.4184831057449	6.7383769361913	6.8971591687711	7.4065409867949	6.8789710273377	6.672014276704	8.0188873814762	8.4023292819539	8.9589532857674	7.4062962451353	6.4380112621454	7.4642101824724	6.8629921465075	6.8472447347699	8.0191566128704	7.3711144670927	6.8806474189557	8.1226238732225	6.0212240889299	7.1242059177711	6.0576032455163	8.5937220063849	6.3361645354959	6.0295084259133	6.9225761048286	7.0595992492563	7.3647962958806	7.7156396154575	6.9983522595023	8.7752564539969	9.0775856420434	7.5864378097393	8.3073363097121	8.7163282885325	8.6473427322044	8.6666060018299	6.5385208050381	6.9716318932049	5.9849307418936	7.0098210389171	6.0824165170808	6.8125994703435	7.8605660283747	6.494500447846
CCL8	8.7652198113555	7.462339248253	7.4916601887854	9.026602759953	7.2784367250783	6.5492446935423	6.6910095878887	7.6702066944425	7.8932451076886	7.8003114638525	7.9057500484789	8.6010972597764	7.9525768587054	8.1778550438619	8.6757727931678	8.0171094984829	7.7362214397443	8.307550306536	8.7779379153669	6.8250701697377	6.833300843019	6.900777382119	7.1797847564325	7.6219078496089	7.3835147922641	6.8395046604372	8.0903046369807	8.0148820257183	7.7120781500976	7.580248646197	8.0780245068071	8.3881314388029	7.8607833765002	8.2474156859855	8.5393529562851	7.8298768357221	7.6003589424313	7.3914838277005	7.6433603578301	8.1264398218473	8.6713630746385	8.1410746865921	7.881543869075	8.1674079972027	6.5140361965103	7.7637412700351	7.3283677296393	6.7970685894211	7.9563140624914
CASP-8	3.0064956273651	1.5248725413515	1.8695324436165	3.1669923677647	1.9191853621452	1.5784170572743	1.0101375868011	1.6866111195581	1.949594444739	1.9076692444493	1.4121467781582	1.8428067665404	1.8832389032216	2.5840174289856	2.6853010919351	1.4183519976732	1.4877947412987	2.0625565715258	2.1657270961341	1.5214896204303	1.8380090166476	1.682494032905	1.5851163067845	1.5047447148162	2.0031182335919	2.025487990707	2.085636789314	1.5907170922171	1.389055756658	1.0595239786422	1.1820525399691	1.437752542269	1.8530494617664	2.8470607576838	1.6014378969682	1.6862725396109	2.1718796497887	1.5634861053649	1.3500103021072	1.7382385163542	2.2090445206023	2.585097606308	1.6247019880914	2.0916050084886	1.6156454548073	1.180455499604	1.6185200053791	2.5622435182015	2.1929957736671
CCL25	5.2222675709594	4.3990722850785	4.8225185870558	5.3893426730153	5.4175136275859	5.0448691268116	5.3672301576311	5.5651588811966	5.1626656515069	5.1734195347174	5.2769911044761	5.4848814184503	4.5413540549375	4.9575426778874	5.5705562231597	5.0094907050023	4.9722533321119	5.6817539379314	6.0291159732154	4.7926291969539	4.7707735990904	5.1888016061556	5.6777676783805	4.8732380261279	5.0596904367903	5.3610195369385	5.8694977345619	5.2546445870152	5.5556960013788	5.6673359141135	5.7296176252966	4.9729115495797	5.4060607109237	5.8417706968449	6.2838032641465	5.494732674416	5.3833580003984	5.8171433099158	5.8890282427088	5.7649660229483	4.9456195205148	5.3703747100588	7.0289626154028	6.5067266563895	5.3005448327243	5.4922455071593	6.5236554763837	5.3249309183227	5.1103859439086
CX3CL1	4.8277164132609	4.2719597698959	4.5281957622856	4.5768190430734	5.4087425126519	5.1489996487886	5.0022833199121	5.1724708195055	5.2021068459503	5.1832059642566	4.9466745156679	5.383062643691	4.9370563612764	4.6968944188906	5.1006698883325	4.6744301598411	4.3272322507292	4.5290495150884	4.4994948620975	5.0798530044895	5.1661119310564	4.7941907377464	5.0267973507278	5.0806229052143	4.8053150891909	4.7837964912662	4.854695834271	5.0044085392363	5.0654649891846	4.8566848387964	4.9640214939816	4.6458641518727	4.4772048337663	4.5427804019351	4.6869078295547	5.4429928765852	5.0384306361429	5.0724802458371	5.008730456293	5.1930358088521	5.5788437663815	4.5874749318488	5.4198533223696	5.2139277405386	4.8635541074193	5.5034175325251	5.3053465942963	5.5856259962955	5.0034343775346
TNFRSF9	5.2240670046388	4.559141310828	4.8700726519404	4.9548767874506	5.018869028657	4.9139052725553	5.0110024053574	5.4600619426439	4.7713114911295	4.7917650677791	5.0090985408252	5.8915413454346	4.9947015497272	5.1784303714512	5.7796337037458	4.7875573171313	4.306625292203	4.9359973720593	5.323914932952	4.9466159307146	4.785764953787	5.0563199169254	5.4703046582898	5.1773986094007	4.7810254630394	5.022943967482	5.8487976267422	5.2255747671031	5.0429889579766	4.834890056704	5.6637976870784	4.7731994522801	4.8126453823228	5.0004234941454	5.5370498452345	5.525777022189	5.1757187890925	5.2576337174258	5.6798045615352	5.4171213250267	5.3000185889659	5.2710206523741	5.4619400141251	5.9324434738359	5.0328951082212	5.3607126975627	5.5948614024795	5.3054830062071	5.3658118068522
NT-3	2.4446270795191	1.930552327043	1.5799271353712	2.4059260796444	1.8748576164436	1.7240616542437	1.9815719104789	1.8788244631454	1.1786656352404	1.2998244646033	1.5018189017251	1.7435835834499	1.9514803830897	2.020593037545	2.1728139476083	2.0173479994992	2.0417476734158	1.8833986686304	2.4340964191904	2.1841508532771	1.6501756116524	2.0631147303011	2.1267832179913	2.0548884456964	1.9757498543016	1.7070448207433	2.8054461646903	2.2244781122652	1.6084692494124	1.2939959009208	2.4045358175761	1.5203947321485	1.1788021033876	1.4560605961433	1.6824759603035	1.6596353458444	1.7579981866449	1.6029009471592	1.7327393233957	1.9462257751897	1.7793813741947	1.9173986945272	1.3946427100807	1.9829557448383	1.3265886862875	1.1114527620249	1.6320524035231	0.8751435953396	1.1551847097785
TWEAK	8.862595461684	7.7500604364285	7.6326617367243	8.9707643250944	9.1609787738161	8.2367261045892	7.8922030581879	8.8391602721284	7.9823166193927	7.7946832023774	7.5247687730701	8.832517241739	8.382568994861	7.6522279108533	9.1038693507916	8.2479690901441	7.6030896005274	7.6895188590994	8.4956586902741	8.5517006313819	8.1313574468546	7.888992900055	8.9996764945568	8.4681296735804	8.1451294502049	7.4310909613063	9.0998719277378	8.149108730197	7.7596931032707	7.5309568945293	8.463072043081	8.8205337601636	8.0504154050424	8.0242936538878	9.017206317357	8.5000083084155	7.9262502500377	7.7244623337576	8.4346122393519	8.7097642981681	9.3675089218029	8.8080333140504	8.7819652349853	9.1529607888091	8.0428420634069	8.6759556118332	8.6108954298655	8.870975073776	8.5737793245287
CCL20	4.2876400962222	3.4470691918258	4.0011554953663	4.5853922953363	4.212965916358	3.7049910442351	3.7468805665464	4.7878654358352	3.6277039913441	3.5921290838726	4.3154722870828	5.021943469305	4.0077541125552	4.5402321425059	5.2963411659219	4.5565229495662	4.3464613775117	7.2668074351364	5.5391619732303	4.0704544786018	4.0506227282931	4.6886513704555	5.7661295903487	4.7496506143315	6.0002564036904	5.6067409900951	5.8046161025558	4.2724120867655	4.3293509154257	4.2156675796826	4.7969241343403	4.9584510799891	4.9419367315285	6.0637602248702	6.7741173747266	4.8522795918091	3.8932931742395	4.1156051756611	4.6269093470714	4.824386770729	4.9001604997075	5.2568848720309	5.8932399081212	5.2570944006378	4.3130870220671	3.8395675805165	4.4315131949688	3.8483027251152	4.6485634540179
ST1A1	4.5375740393372	4.0751375712677	4.1005803633611	4.7751711445649	4.3212463132101	4.2214589047251	1.8071403879078	3.2778958559997	3.0034078368567	3.0270642103804	2.0751665496956	2.3663401458879	3.2235287047704	3.3476712847015	4.1252789070499	3.044108406273	3.02802404481	4.0036121910585	2.9833510972644	3.169827562376	4.0683556260227	2.619349870847	2.7487921232704	3.5439670672261	4.7290261947869	3.9459925488154	4.1226251942278	1.4066207108361	1.9684367031119	1.207720190007	1.0260569903887	1.9638924935453	3.15806692279	3.7450387154645	2.3807127225984	2.9425122500764	3.6135016595172	2.7184213269155	3.0843330362066	3.8843124202702	2.9077322539079	3.9766379180074	2.5505166097393	1.9694283760374	2.6024851388147	1.7806516307319	2.0422370694054	0.839713251483	0.2367974778357
STAMPB	7.1458645431204	4.8123433844891	4.880203625913	7.5112381431877	5.9026205038062	5.1418121433097	2.890631982163	5.0187696692711	5.0967922525022	5.1060506843886	4.2927581245457	4.8789311562273	5.2603829183662	6.2903026003376	6.1960754795749	4.6915884295314	4.921558098745	5.8364870985175	5.6823625606238	4.2788536209003	4.7843842202469	3.9450163398172	4.0545322034574	4.4705503250983	5.7439791957126	4.9281643945777	5.9101967369674	3.5832384229364	3.2387999786096	3.146746108094	2.9716199361577	4.0735143330821	5.1405061383156	6.0649506577246	4.463779066438	4.763428868335	5.4750055241734	4.2295373085575	4.5767281586985	4.548218358897	5.5660128024007	6.0218771075546	4.5050571665128	4.6851848549264	3.9186631311033	3.6760090688318	4.6548652703051	2.7583073542764	3.3405518071225
ADA	4.0561159000524	3.1438900094429	2.9969724816005	3.9233033186019	3.8937260653657	3.5249105599149	3.0566198781698	3.7315767533645	3.3676843105744	3.1694652993626	3.080158751526	3.5303842641615	3.6984745394586	3.7214542167823	4.1214881870064	3.0768325806602	3.0658978094301	3.4528992808403	3.4110959782952	3.4827752479119	3.6737770451301	3.6631903949458	3.7744160364475	3.558619396909	3.589264110781	3.4213289587724	3.9455326429841	3.392329144194	3.371111621187	3.3078215070346	3.2569443886167	3.5675868920983	3.6075492478322	4.1203026411402	3.643447273966	3.562280503377	3.6636340304473	3.646682864446	3.7317834038072	3.5627834852994	3.6170765891882	3.4743372326701	3.8743021338535	4.153261016372	3.280619771314	3.114352973789	3.2856947092387	3.4598816925958	3.4271796043172
TNFB	3.3366785332888	3.1160353474363	3.3360374978323	3.585253223253	3.4548172253546	3.2503371409264	3.0044681076171	3.5305228185364	3.5212297443537	3.6142912107084	3.4018801401515	3.9668327763888	4.2478469515929	3.1837930588284	3.7847287533874	3.2960715933185	3.1300955656853	3.2034490255219	3.3913171757969	3.5289900203153	3.2905364370633	3.0901339979108	3.6683751102425	3.5106995852234	3.2364527547535	3.2454645537452	3.8483198116876	3.7039126776634	3.3748497842284	3.5676710446614	3.6715606378272	3.4249991862607	3.3750597955395	3.4860104275424	3.723565048403	3.5776239093264	3.3161196070917	3.324912268319	3.8980678907244	3.8332069353125	3.8777359575564	3.2373904779227	3.1556264554483	4.344971768992	3.4033921085919	4.487134892337	3.9910812025096	3.6581236248935	3.9097074877912
CSF-1	7.4083003945514	7.4924621125955	7.6123921992583	7.189600133287	7.5253104090562	7.6567896334941	7.5370295393717	7.1702015262129	7.5941937642271	7.7930368191961	7.8742653999488	7.4810670268054	7.4953443848927	7.5828311214575	7.1359583076693	7.8571324492358	7.7581239722015	7.7928633899396	7.5415856203516	7.3755071768254	7.4237424806034	7.4955889222428	7.3085382332591	7.7744454627624	7.6580574360273	7.6754949646391	7.3754772353243	7.6818935494584	7.7390595858617	7.8126807381729	7.426624189978	7.6382860593627	7.7766147463497	7.7147962748214	7.0587882367551	7.4676008248011	7.5873441902488	7.7952171311606	7.520916479475	7.5795608487817	7.3783157640001	6.9585254394977	7.0685953224047	7.7850098170203	7.0732011852342	7.2135578102743	7.375199095448	7.0860502773429	7.3408409348369
P4	101.2	283	552	0.24	73.75	223	697	0.17	63.29	153.4	354	0.2	95.06	683	0.52	80.66	159.8	349	0.16	101.4	265	730	0.25	80.09	275	621	0.32	89.17	189	398	0.43	123.4	247	690	0.28	64.62	256	458	0.28	0.37	39.57	33.75	0.16	0.56	2.77	0.64	0.65	0.6	0.39
E2	6584	54411	75534	475.5	4971	67038	94656	18.35	7579	35115	68702	94.93	19191	126093	25.75	6679	36361	69706	106.7	4666	29587	56656	125	19537	72516	131706	159	6825	34454	50621	211.8	23387	80179	182598	18.35	2518	43800	59053	18.35	18.35	661.2	644.3	299.7	37.52	380.3	1527	359.5	92.68	382.2
[truncated: 75 more columns]
