# Supplementary material for: Plasma protein profiling reveals dynamic immunomodulatory changes in multiple sclerosis patients during pregnancy
Source: Front Immunol. 2022 Jul 29;13:930947. doi: 10.3389/fimmu.2022.930947 (PMC9373039; doi:10.3389/fimmu.2022.930947)
Supplement: Supplementary file 4 [file Table_3.xlsx]

## Sheet: Sheet1
Supplementary Table S3. Differentially expression analysis in MS patients. The results from the differentially expression analysis of plasma protein levels in multiple sclerosis (MS) patients are shown for all possible paired comparisons between the timepoints pre-pregnancy (pre-P), during pregnancy (1st, 2nd, and 3rd trimesters) and post-partum (post-P).

## Sheet: MS_1stvspre-P
Protein	logFC	P.Value	adj.P.Val
LIF-R	0.672439549961524	5.34763635465006e-07	3.85029817534804e-05
CCL11	-0.477665903872783	3.59765014472741e-06	0.000129515405210187
TRANCE	-0.641054963481647	0.000174245844271539	0.00418190026251694
CCL25	-0.545687142911746	0.000356965016996186	0.00429376267255307
OSM	1.00247597976498	0.000381323579235962	0.00429376267255307
FGF-21	-1.2015354959179	0.000396694585400113	0.00429376267255307
TRAIL	-0.340489373639053	0.000417449148720437	0.00429376267255307
TWEAK	-0.289120389031261	0.00053214336446107	0.00478929028014963
HGF	0.347758518806221	0.00194459831523716	0.0155567865218973
CSF-1	0.164116247496145	0.00404024435616045	0.0285653365994137
CD5	-0.201193307534603	0.00436414864713266	0.0285653365994137
SLAMF1	-0.223858819366127	0.00589426971086052	0.0353656182651631
CCL28	0.486649333531803	0.00753242006307142	0.0417180188108571
LT-α	-0.219662204217706	0.00993541901008456	0.051096440623292
TNFRSF9	-0.231113197111262	0.0110952505586454	0.0532572026814978
CD6	-0.292236252160549	0.0152440457767399	0.0685982059953296
SCF	-0.230986953987188	0.019866294670021	0.0841396009553829
CST5	-0.219717675170306	0.027740583856974	0.102721114182464
CCL2	-0.238444495975342	0.0280472993660835	0.102721114182464
PD-L1	0.26574831687103	0.0285336428284623	0.102721114182464
CDCP1	0.329370612506785	0.0330277650444025	0.109546961361363
CCL19	-0.305727233642944	0.0334726826381942	0.109546961361363
VEGF-A	-0.174224697256829	0.0360780483334882	0.112939977391789
FGF-23	-0.307159842865247	0.0470164012508737	0.141049203752621
S100-A12	0.36154633007716	0.0515961839312408	0.148597009721974
uPA	-0.160003454494362	0.0710553612038606	0.189229794464912
IL-10RB	0.097867443847913	0.0716294649623138	0.189229794464912
IL-15RA	-0.104919352895583	0.0735893645141326	0.189229794464912
IL-17C	-0.305254284015783	0.0828946928303866	0.205807513234063
CCL13	-0.224795321982458	0.0998061580909831	0.232417556689143
DNER	-0.0906391244570726	0.100068670241159	0.232417556689143
CCL23	-0.162614602802543	0.104821532988503	0.235848449224131
LATGF-BETA-1	0.190139992220918	0.120725033682283	0.263400073488617
CX3CL1	-0.163410085790963	0.132265200311268	0.280091012423862
TNFSF14	0.19158191063093	0.163149643152442	0.335622123056452
MMP-10	-0.323563664844746	0.190041694720893	0.366574630658771
FGF-19	-0.401190002662759	0.19062936379419	0.366574630658771
CXCL5	-0.497476226618483	0.193469943958796	0.366574630658771
OPG	0.138153850593822	0.206866536742002	0.378802716499584
IL-12B	-0.121725579995915	0.21044595361088	0.378802716499584
IL-18	-0.161714609542529	0.226016596288596	0.395701181763376
CCL8	-0.266545650194448	0.230825689361969	0.395701181763376
CXCL8	-0.165822425338535	0.257514879489337	0.431187705191448
CD244	-0.097058557700211	0.334053134502262	0.546632401912792
CXCL9	-0.20296174372013	0.352201658619026	0.562913438842171
CXCL1	-0.264045303624682	0.359639141482498	0.562913438842171
CXCL6	-0.184674409297362	0.380738862381201	0.574425281761549
TGF-α	0.0574667016650046	0.382950187841033	0.574425281761549
MMP-1	-0.200104520765093	0.420828744092802	0.607716374337904
CXCL11	-0.200144457716115	0.422411082194713	0.607716374337904
SIRT2	0.427149108678523	0.430465765156016	0.607716374337904
CCL4	0.0767618623245729	0.456025127040137	0.631419406670959
STAMPB	0.258075498326708	0.534045297636463	0.709583458133892
4E-BP1	0.252142951185556	0.537862957089466	0.709583458133892
ST1A1	0.220339756367179	0.546787742031975	0.709583458133892
FGF-5	-0.0283639643087896	0.554414911032089	0.709583458133892
AXIN1	0.325431036220315	0.561753571022665	0.709583458133892
CD40	0.0856449857343975	0.578742627842046	0.718310245131794
CCL20	-0.156489301185642	0.588615339760776	0.718310245131794
Beta-NGF	0.0241539053614812	0.599661353158156	0.719593623789787
CXCL10	-0.0903134869446376	0.672956557787837	0.794115170438877
IL-18R1	-0.0371894624862916	0.690508850209606	0.794115170438877
FLT3L	0.0494610922459771	0.694850774134017	0.794115170438877
IL-7	0.0657069563396067	0.707461999187872	0.795894749086356
ADA	0.0298285871375996	0.768130887207709	0.839177393860537
CCL3	-0.0286017108642134	0.769245944372159	0.839177393860537
CASP-8	-0.0353182593468837	0.792815338546504	0.840291729462714
BDNF	-0.156327740516795	0.793608855603674	0.840291729462714
IL-10	0.0294708280897822	0.844345155559616	0.88105581449699
IL-10RA	-0.0119080250387675	0.8768062447085	0.901857851700171
NT-3	-0.0144904599999811	0.918259898614244	0.931193136622896
GDNF	-0.00216735305832183	0.975170921169936	0.975170921169936

## Sheet: MS_2ndvspre-P
Protein	logFC	P.Value	adj.P.Val
LIF-R	2.49498640838535	2.00351819360822e-31	1.44253309939792e-29
PD-L1	1.44806179625872	3.32889700726788e-19	1.19840292261644e-17
CCL28	2.00538053250872	9.28529312946194e-18	2.22847035107086e-16
TWEAK	-0.848055929569461	1.4780061373708e-16	2.66041104726744e-15
CCL11	-1.00006738018012	2.27701131218363e-16	3.27889628954443e-15
TRANCE	-1.62279743422421	1.83612082585828e-15	2.20334499102993e-14
IL-10RB	0.512162162998504	1.35472684007174e-14	1.39343332121664e-13
CSF-1	0.458432148402264	2.8616605420908e-12	2.57549448788172e-11
CCL13	-1.06555370302131	1.60496245999576e-11	1.28396996799661e-10
CDCP1	1.11469850898979	1.64146192794147e-10	1.18185258811786e-09
CCL23	-0.718524322815833	2.52368254119814e-10	1.65186493605696e-09
OPG	0.667962314511284	2.63195972946497e-08	1.57917583767898e-07
IL-12B	-0.570200648125063	7.08154879952066e-08	3.92208856588837e-07
HGF	0.606342451250767	2.43144834120318e-07	1.25045914690449e-06
CD5	-0.381116727061634	2.79194369269534e-07	1.34013297249376e-06
CCL2	-0.574084536138761	5.82075995773266e-07	2.6193419809797e-06
TRAIL	-0.444094651689371	5.34705028796813e-06	2.26463306313944e-05
LATGF-BETA-1	0.540479500515925	2.19943083844811e-05	8.79772335379244e-05
CCL19	-0.618834755981819	2.89017566471874e-05	0.000109522446241973
uPA	0.368985749007916	5.26832627760838e-05	0.000189659745993902
FGF-21	-1.35436658438997	5.83726249060737e-05	0.000200134713963681
OSM	1.09714640221101	8.63071628034604e-05	0.000282459805538598
TNFRSF9	-0.359737213841808	9.52039271744405e-05	0.000298029685067814
CCL8	-0.865632294401634	0.000154572832277771	0.000463718496833312
DNER	-0.194422382153202	0.000509869852614612	0.00146842517553008
CD6	-0.410310008547873	0.000665917240326002	0.00184407851167201
SCF	-0.333001582753893	0.00080140403072228	0.00213707741525941
CCL25	-0.489041344776286	0.00100434566818928	0.00258260314677243
LT-α	-0.272318535967024	0.00129663475494863	0.00321923111573454
CCL20	-0.871718280057907	0.0029021572437561	0.00696517738501464
CXCL6	-0.59488649338043	0.00501133651746858	0.0116392332018625
CXCL5	-1.06773346632461	0.00535747740789626	0.0120543241677666
IL-18	0.361244470681424	0.00691745847487432	0.0150926366724531
CST5	-0.260894326236358	0.00815008678668946	0.0172590073129895
CD244	-0.264223883145137	0.00866660265561496	0.0178284397486936
SLAMF1	-0.203265502845072	0.0104189762842198	0.0208379525684395
Beta-NGF	0.116662324689244	0.0114349526473492	0.0218168542839048
MMP-10	-0.622001096371212	0.0115144508720609	0.0218168542839048
TGF-α	0.14826921213061	0.0237858170741554	0.0439122776753639
CXCL8	-0.312355931048586	0.0315613870850414	0.0568104967530745
CX3CL1	-0.227119305863687	0.0342079441151176	0.060072487226548
CXCL9	-0.42873692383162	0.0473681386136565	0.0812025233376969
TNFSF14	-0.256346311636293	0.0583757896982847	0.0973916784578781
S100-A12	0.342636521301168	0.0595171368353699	0.0973916784578781
IL-15RA	0.10230928136597	0.0749469957289717	0.119915193166355
4E-BP1	-0.696541005347529	0.0853696959635131	0.132056860942977
FGF-5	-0.0814413236443386	0.0862037842266656	0.132056860942977
FGF-19	-0.506902107310289	0.0928262965297821	0.138488600951133
CCL3	0.160730751272315	0.0957414426816771	0.138488600951133
GDNF	-0.114685932134136	0.0961726395493977	0.138488600951133
CD40	-0.22338349803673	0.142126515398073	0.200649198209045
CASP-8	-0.191000105483223	0.150151421629672	0.207669184130687
ADA	-0.142738583494197	0.152867593873978	0.207669184130687
IL-17C	-0.239207990176854	0.163790037489626	0.215164145928258
MMP-1	-0.340305450647008	0.164361500361863	0.215164145928258
CXCL11	-0.332835079436597	0.175230054685857	0.225295784596102
FLT3L	0.152548220835177	0.219213932297074	0.276901809217357
IL-18R1	0.107376361372766	0.242777387317386	0.301378825635375
IL-10	0.159835999341632	0.279144701676884	0.336678138592312
NT-3	-0.148694167743021	0.284488380487259	0.336678138592312
STAMPB	-0.435759465063629	0.28524120075182	0.336678138592312
VEGF-A	0.0747977857949316	0.352097756856717	0.408887717640058
CXCL1	-0.243466141479079	0.388487872547342	0.443986140054105
SIRT2	-0.432526930428344	0.415278334118014	0.467188125882765
AXIN1	-0.368755228926944	0.502380296082123	0.556482789506351
IL-10RA	-0.0489224230038267	0.516311964054974	0.563249415332698
FGF-23	0.0914623461824964	0.540769311538256	0.574214078694099
CXCL10	-0.1270846333225	0.544672486856471	0.574214078694099
CCL4	0.0602267046397422	0.550288492081845	0.574214078694099
IL-7	-0.0788368695935038	0.645938965397525	0.664394364408883
BDNF	-0.22460134207843	0.701333594443801	0.711211532393714
ST1A1	0.0329915320733416	0.926535984263247	0.926535984263247

## Sheet: MS_2ndvs1st
Protein	logFC	P.Value	adj.P.Val
LIF-R	1.82254685842382	2.74822951262769e-24	1.97872524909194e-22
PD-L1	1.18231347938769	1.06185781204004e-15	3.82268812334414e-14
CCL28	1.51873119897692	3.6310308415651e-13	8.71447401975624e-12
IL-10RB	0.414294719150591	1.47680918063091e-11	2.65825652513564e-10
TWEAK	-0.5589355405382	3.37065625066344e-10	4.85374500095536e-09
CCL13	-0.840758381038857	1.0280668849302e-08	1.23368026191624e-07
TRANCE	-0.981742470742561	2.01173703840359e-08	1.97714586494601e-07
uPA	0.528989203502277	2.1968287388289e-08	1.97714586494601e-07
CCL23	-0.55590972001329	1.42723713117822e-07	1.14178970494258e-06
CCL11	-0.52240147630734	2.18852194453e-07	1.5757358000616e-06
CSF-1	0.294315900906119	4.61280471205398e-07	3.01929035698079e-06
CDCP1	0.785327896483001	8.47944745171249e-07	5.08766847102749e-06
OPG	0.529808463917462	2.86027925238085e-06	1.58415466285709e-05
IL-12B	-0.448475068129148	7.07821589448259e-06	3.64022531716247e-05
IL-18	0.522959080223953	0.000102381839955358	0.00049143283178572
IL-15RA	0.207228634261552	0.000368429576332718	0.00165793309349723
TNFSF14	-0.447928222267223	0.000988107006093071	0.00418492379051183
CCL2	-0.335640040163419	0.00153950947795486	0.00615803791181943
VEGF-A	0.24902248305176	0.00213540390581889	0.00809205690626107
LATGF-BETA-1	0.350339508295007	0.00351230548418277	0.012644299743058
CCL8	-0.599086644207186	0.00596854252572773	0.0204635743739236
CD5	-0.179923419527031	0.00752647002114468	0.0243925771496528
FGF-23	0.398622189047743	0.00779207325613909	0.0243925771496528
CCL20	-0.715228978872265	0.0115955212647269	0.0347865637941806
HGF	0.258583932444546	0.0146917677102208	0.0423122910054358
4E-BP1	-0.948683956533086	0.0175864241416417	0.0487008668537771
CCL19	-0.313107522338875	0.0232470081774384	0.0619920218065024
Beta-NGF	0.0925084193277625	0.038561493877946	0.0973009442461184
CD40	-0.309028483771128	0.039190658099131	0.0973009442461184
CXCL6	-0.410212084083067	0.0445162384682688	0.105878198944344
CCL3	0.189332462136528	0.0455864467677037	0.105878198944344
DNER	-0.103783257696129	0.0501598268505504	0.112859610413738
ADA	-0.172567170631797	0.0781075783002669	0.17041653447331
STAMPB	-0.693834963390336	0.0837202591505983	0.173993260408108
CD244	-0.167165325444926	0.0845800571428304	0.173993260408108
GDNF	-0.112518579075815	0.0948401528922088	0.189680305784418
SIRT2	-0.859676039106867	0.100045967426857	0.194684044722532
IL-18R1	0.144565823859057	0.109079331314471	0.206676627753734
CXCL5	-0.570257239706127	0.120456585060291	0.222381387803615
TNFRSF9	-0.128624016730546	0.133687471939141	0.240637449490454
TGF-α	0.0908025104656049	0.151828277172154	0.266625267229149
AXIN1	-0.694186265147259	0.198249853531279	0.339856891767906
MMP-10	-0.298437431526467	0.206555048742503	0.345859616499075
CASP-8	-0.155681846136339	0.228901349206275	0.374565844155723
TRAIL	-0.103605278050318	0.242302881542175	0.38768461046748
FGF-5	-0.053077359335549	0.249595423758254	0.390671098056397
SCF	-0.102014628766705	0.275095256231258	0.420354738601724
CXCL9	-0.22577518011149	0.280236492401149	0.420354738601724
CXCL8	-0.146533505710052	0.295623191941753	0.427910473504129
CD6	-0.118073756387324	0.297160051044534	0.427910473504129
NT-3	-0.13420370774304	0.322537937567368	0.455347676565696
IL-10	0.130365171251849	0.365687914283435	0.506337112084757
IL-7	-0.14454382593311	0.389580035508476	0.525469110506895
FLT3L	0.1030871285892	0.394101832880171	0.525469110506895
LT-α	-0.0526563317493181	0.508848931822315	0.666129510749213
CX3CL1	-0.0637092200727247	0.537050140668538	0.690493038002407
MMP-1	-0.140200929881916	0.555340749039279	0.701483051418037
CXCL11	-0.132690621720482	0.578045029545068	0.717573140124912
ST1A1	-0.187348224293837	0.592424307385288	0.722958476809164
IL-10RA	-0.0370143979650591	0.61504170602497	0.734295907665851
FGF-21	-0.152831088472067	0.622111810661346	0.734295907665851
CST5	-0.0411766510660518	0.661130708061819	0.76776469323308
CCL25	0.0566457981354596	0.684889987097076	0.778552883234311
IL-17C	0.0660462938389291	0.692047007319388	0.778552883234311
OSM	0.0946704224460229	0.713434751115482	0.78230861755958
FGF-19	-0.10571210464753	0.717116232762948	0.78230861755958
SLAMF1	0.0205933165210557	0.785543612164232	0.844166269788429
CXCL10	-0.0367711463778626	0.857461711374035	0.904223398094141
CCL4	-0.0165351576848307	0.866547423173551	0.904223398094141
BDNF	-0.0682736015616356	0.904978906498161	0.926996685228385
S100-A12	-0.018909808775992	0.91412173126688	0.926996685228385
CXCL1	0.0205791621456033	0.94036970363916	0.94036970363916

## Sheet: MS_3rdvspre-P
Protein	logFC	P.Value	adj.P.Val
LIF-R	2.99809171637858	1.06266606415346e-35	7.65119566190494e-34
PD-L1	2.10584679597388	3.19055113503568e-27	1.14859840861284e-25
TWEAK	-1.1441780478983	2.44559409459322e-22	5.86942582702373e-21
LATGF-BETA-1	1.63657336940652	5.70011368077019e-21	1.02602046253863e-19
CCL28	2.33625471364952	1.746334978016e-20	2.32878908273176e-19
IL-10RB	0.705676303376699	1.94065756894314e-20	2.32878908273176e-19
CCL11	-1.13776839370507	1.72436511407525e-18	1.77363268876312e-17
TRANCE	-1.80930850037367	4.0530095931951e-17	3.64770863387559e-16
CDCP1	1.59903438248339	5.41488080815456e-16	4.33190464652365e-15
uPA	0.911944998247241	8.52942318781503e-16	6.14118469522682e-15
OPG	1.04375577726908	2.47165079219545e-14	1.61780779125521e-13
CCL13	-1.24008196288096	1.42393189478561e-13	8.54359136871366e-13
CSF-1	0.490046945320013	5.34644889083045e-13	2.96111015492148e-12
HGF	0.92675858091336	1.83351230880894e-12	8.91775544298266e-12
CCL23	-0.849507597650604	1.85786571728806e-12	8.91775544298266e-12
CD5	-0.501287648666416	3.31164393605752e-10	1.49023977122588e-09
IL-12B	-0.604889104020977	2.69580886891179e-08	1.14175434448029e-07
DNER	-0.332870096055855	5.1562447227223e-08	2.06249788908892e-07
FGF-23	0.821679330352558	8.7504937717477e-07	3.3159765871886e-06
CCL2	-0.546299534457754	2.47491780232011e-06	8.90970408835238e-06
SCF	-0.478285926505093	5.37684455343225e-06	1.84348956117677e-05
TRAIL	-0.421335918919397	1.94674455231485e-05	6.37116398939406e-05
OSM	1.21885020459233	2.30833365004075e-05	7.22608794795365e-05
CCL8	-0.978336019562667	3.40968886460207e-05	0.000102290665938062
TGF-α	0.28130161143335	5.60482835157774e-05	0.000161419056525439
SLAMF1	-0.329312958293007	8.44347315967473e-05	0.000233819256729454
CD6	-0.485028460644728	0.000100699966156561	0.000268533243084163
MMP-10	-0.988819498251457	0.000135797911593312	0.000349194629811373
LT-α	-0.321935467890874	0.000232337616855208	0.000576838221157758
Beta-NGF	0.177266358164376	0.000246026885094895	0.000590464524227748
CXCL5	-1.45946081461297	0.000260671099852614	0.000605429651270587
IL-18	0.506840489683629	0.000282352963572331	0.000635294168037744
CCL3	0.359118053001374	0.00043552047550566	0.000950226492012349
IL-18R1	0.333844182807559	0.000619770830688459	0.00131245587675203
CCL19	-0.498510350727036	0.000729114252253143	0.00149989217606361
CX3CL1	-0.351556102654255	0.0016499224127153	0.0032998448254306
CD244	-0.301897474283903	0.00349368776634957	0.00679852754532889
TNFRSF9	-0.26493394254932	0.00384558814710383	0.00728637754188094
CXCL6	-0.588751214514399	0.00641341505408314	0.0118401508690766
FGF-19	-0.848885992631121	0.00669893544658315	0.0120580838038497
IL-15RA	0.158761901019647	0.00763145083430743	0.0134015721968326
VEGF-A	0.218797166737401	0.00909054452857438	0.0155837906204132
CCL25	-0.322719518959758	0.0295506150815823	0.0494800996714867
CXCL9	-0.441341844049184	0.0455437697405186	0.0745261686663032
CCL20	-0.527653405601763	0.0712766716625907	0.114042674660145
FGF-5	-0.0857012701255507	0.0770809583399049	0.120648456532025
CXCL8	-0.237063249831903	0.10720757354351	0.164232878619844
CXCL10	0.297130839089442	0.167635303528404	0.251452955292606
FLT3L	0.154559464494785	0.222544284075221	0.327003845988079
TNFSF14	-0.161625904375596	0.238428096485258	0.339692513031061
CCL4	0.121209387947363	0.240615530063668	0.339692513031061
IL-7	-0.172654411064338	0.325577081202093	0.450799035510591
CST5	-0.0935090547843203	0.341849386018728	0.464399165912234
CXCL1	-0.257759330834316	0.371121366773262	0.494828489031016
IL-10RA	-0.0667316133030225	0.386279196326891	0.505674584282475
4E-BP1	-0.308817695598425	0.450854439419379	0.579669993539201
CASP-8	-0.0770905881666033	0.566805519009373	0.715964866117103
GDNF	0.0347485897078229	0.618102666144583	0.758150774580344
BDNF	-0.29540396000249	0.621262440281115	0.758150774580344
IL-17C	-0.0812999972277704	0.640742072113764	0.768890486536517
STAMPB	-0.177632559544387	0.668408019532267	0.785556337989479
FGF-21	-0.135132976207308	0.676451291046496	0.785556337989479
CXCL11	-0.0941509829436988	0.705365716018202	0.806132246877945
MMP-1	-0.0600258843965022	0.808780247088885	0.901120685684654
S100-A12	0.0432137230083962	0.81351173013198	0.901120685684654
CD40	-0.0317533911004979	0.836748552495015	0.912816602721835
ADA	-0.0121484849806879	0.904399417421388	0.959948215314222
ST1A1	0.0428387291183052	0.906617758907876	0.959948215314222
SIRT2	-0.0221384488371399	0.967331813707376	0.985068019747005
AXIN1	-0.0226291413834172	0.96777630176487	0.985068019747005
NT-3	0.00506447206357175	0.971386519472741	0.985068019747005
IL-10	0.000511111325499636	0.997282748299515	0.997282748299515

## Sheet: MS_3rdvs1st
Protein	logFC	P.Value	adj.P.Val
LIF-R	2.32565216641705	1.06146880857573e-29	7.64257542174523e-28
PD-L1	1.84009847910285	1.51212707826149e-24	5.44365748174136e-23
uPA	1.0719484527416	2.05010724076183e-19	4.92025737782839e-18
LATGF-BETA-1	1.44643337718561	7.51829720773175e-19	1.35329349739171e-17
IL-10RB	0.607808859528786	7.8199694200354e-18	1.1260755964851e-16
TWEAK	-0.855057658867042	9.24675597996207e-17	1.10961071759545e-15
CCL28	1.84960538011771	2.99168649133756e-16	3.07716324823292e-15
CDCP1	1.2696637699766	1.89852205316714e-12	1.70866984785043e-11
OPG	0.905601926675255	2.20109305036433e-12	1.76087444029146e-11
CCL13	-1.0152866408985	7.28806934551978e-11	5.24740992877424e-10
FGF-23	1.1288391732178	1.12582661558452e-10	7.36904693837139e-10
TRANCE	-1.16825353689202	2.5915359292186e-10	1.55492155753116e-09
CCL11	-0.660102489832285	8.11543097667227e-10	4.49470023323387e-09
CCL23	-0.68689299484806	9.12872977127033e-10	4.69477531093903e-09
CSF-1	0.325930697823868	7.00404647526563e-08	3.3619423081275e-07
HGF	0.579000062107139	6.39953396091002e-07	2.87979028240951e-06
IL-18	0.668555099226158	2.24629690606756e-06	9.51372807275673e-06
IL-12B	-0.483163524025062	2.55356948588766e-06	1.02142779435506e-05
VEGF-A	0.39302186399423	5.43942112152975e-06	2.06125431973759e-05
IL-15RA	0.26368125391523	1.44924062960616e-05	5.21726626658217e-05
DNER	-0.242230971598783	2.20024701977951e-05	7.54370406781546e-05
CD5	-0.300094341131813	2.71718046193411e-05	8.89259060269345e-05
CCL3	0.387719763865587	0.000118339476036645	0.000359153684811643
IL-18R1	0.371033645293851	0.000119717894937214	0.000359153684811643
TGF-α	0.223834909768345	0.000826240641035396	0.00237957304618194
Beta-NGF	0.153112452802895	0.0010610135666311	0.00293819141528613
FGF-21	1.0664025197106	0.00118834954085989	0.00316893210895971
CCL8	-0.711790369368218	0.00152459207442083	0.00392037961993927
CCL2	-0.307855038482412	0.00416874936337534	0.0103499984194146
MMP-10	-0.665255833406712	0.00693513279817903	0.0166443187156297
TNFSF14	-0.353207815006526	0.00975199739681648	0.0226498004055093
SCF	-0.247298972517905	0.0110479935812987	0.024857985557922
CXCL5	-0.961984587994488	0.0114684461211317	0.0250220642642873
CD244	-0.204838916583692	0.0393650761496258	0.0833613377286194
CXCL6	-0.404076805217037	0.0523093657375899	0.107607838088756
CXCL10	0.38744432603408	0.067098790760089	0.134197581520178
CX3CL1	-0.188146016863293	0.0771364962051002	0.149183448176724
S100-A12	-0.318332607068764	0.0787357087599379	0.149183448176724
CD6	-0.192792208484179	0.0974821341120599	0.179967016822264
CCL25	0.222967623951988	0.120747737613661	0.21734592770459
FGF-19	-0.447695989968363	0.135856855501202	0.238577892587476
4E-BP1	-0.560960646783982	0.163259626334864	0.272358565393416
CCL19	-0.192783117084092	0.165985699433694	0.272358565393416
IL-7	-0.238361367403944	0.166441345518199	0.272358565393416
SLAMF1	-0.10545413892688	0.175111739997615	0.280178783996184
CST5	0.126208620385986	0.190644261080591	0.287515997841293
IL-17C	0.223954286788012	0.190871998355203	0.287515997841293
CCL20	-0.37116410441612	0.191677331894195	0.287515997841293
LT-α	-0.102273263673168	0.210712813669718	0.309618828249382
FGF-5	-0.0573373058167611	0.223390734417982	0.321682657561894
CXCL9	-0.238380100329054	0.264253405081636	0.373063630703486
STAMPB	-0.435708057871095	0.284107232411219	0.393379244877073
TRAIL	-0.0808465452803446	0.370470808916	0.503281098904755
FLT3L	0.105098372248808	0.394745010298035	0.518867853424874
SIRT2	-0.449287557515663	0.39635738803289	0.518867853424874
OSM	0.216374224827342	0.411908374664802	0.529596481711889
CD40	-0.117398376834895	0.436664752622456	0.551576529628366
IL-10RA	-0.0548235882642549	0.466094208587778	0.578599707212414
AXIN1	-0.348060177603732	0.525561551004563	0.641363248683534
MMP-1	0.140078636368591	0.563786490971369	0.676543789165643
GDNF	0.0369159427661447	0.5879520685714	0.693976212084275
CXCL8	-0.0712408244933682	0.617343819803136	0.707744585741926
ST1A1	-0.177501027248874	0.619276512524185	0.707744585741926
CCL4	0.0444475256227896	0.658349092904079	0.732337210828709
CXCL11	0.105993474772416	0.663256472991443	0.732337210828709
ADA	-0.0419770721182875	0.671309109926317	0.732337210828709
TNFRSF9	-0.0338207454380575	0.697071033425673	0.749091259800723
CASP-8	-0.0417723288197196	0.750630727152513	0.794785475808543
BDNF	-0.139076219485696	0.811762063508134	0.847056066269357
IL-10	-0.0289597167642826	0.843515178860358	0.867615612542082
NT-3	0.0195549320635529	0.887321037280949	0.899818516679272
CXCL1	0.00628597279036569	0.982143222349074	0.982143222349074

## Sheet: MS_3rdvs2nd
Protein	logFC	P.Value	adj.P.Val
LATGF-BETA-1	1.0960938688906	4.89902011717015e-14	3.52729448436251e-12
uPA	0.542959249239326	1.10856841097191e-08	3.99084627949886e-07
PD-L1	0.657784999715161	2.00452975376055e-07	4.81087140902531e-06
FGF-23	0.730216984170061	3.90291287951583e-06	7.02524318312849e-05
LIF-R	0.503105307993229	5.06391092684368e-05	0.00072920317346549
FGF-21	1.21923360818266	0.000188043491241324	0.00225652189489589
TWEAK	-0.296122118328842	0.000229756432750831	0.00236320902257998
IL-10RB	0.193514140378196	0.000332974229681485	0.00299676806713336
OPG	0.375793462757793	0.000560241985856727	0.00448193588685382
CDCP1	0.484335873493602	0.00135252723665886	0.0097381961039438
HGF	0.320416129662592	0.00279366026179314	0.0182857762590097
DNER	-0.138447713902654	0.00973466024835628	0.0584079614901377
IL-18R1	0.226467821434793	0.0132516457396066	0.0733937302501288
GDNF	0.149434521841959	0.0277006550876037	0.142460511879105
CCL3	0.198387301729059	0.0364515352824291	0.168098739035361
TGF-α	0.13303239930274	0.0373552753411913	0.168098739035361
CXCL10	0.424215472411943	0.0412984750697323	0.174911188530631
CCL28	0.330874181140797	0.0545457313168249	0.218182925267299
VEGF-A	0.14399938094247	0.0692243754246312	0.252501527577564
CD5	-0.120170921604783	0.0701393132159899	0.252501527577564
CST5	0.167385271452038	0.0779392038929338	0.267220127632916
S100-A12	-0.299422798292772	0.091087985684747	0.298106134968263
SLAMF1	-0.126047455447935	0.0991001728468039	0.310226628042169
MMP-10	-0.366818401880245	0.121645741845994	0.350685939473945
SCF	-0.1452843437512	0.121765951206231	0.350685939473945
CCL11	-0.137701013524945	0.133388665627792	0.369383997123116
CCL23	-0.130983274834771	0.171169761460165	0.433193999478915
Beta-NGF	0.0606040334751321	0.171455948529053	0.433193999478915
ADA	0.13059009851351	0.180336458707544	0.433193999478915
CCL13	-0.174528259859644	0.180497499782881	0.433193999478915
CD40	0.191630106936232	0.196660384352083	0.456759602366127
CCL20	0.344064874456144	0.21630427603235	0.47344169985876
CX3CL1	-0.124436796790568	0.229772721835195	0.47344169985876
TRANCE	-0.186511066149459	0.231537624633705	0.47344169985876
CCL25	0.166321825816528	0.235608676476104	0.47344169985876
MMP-1	0.280279566250506	0.240176800526014	0.47344169985876
FGF-19	-0.341983885320833	0.243296429094085	0.47344169985876
IL-18	0.145596019002205	0.254592504816954	0.473516292721927
NT-3	0.153758639806593	0.257579821252559	0.473516292721927
TNFRSF9	0.0948032712924887	0.267189069187545	0.473516292721927
IL-10	-0.159324888016132	0.26964122224443	0.473516292721927
CXCL5	-0.391727348288361	0.283847987037518	0.486596549207174
IL-15RA	0.0564526196536775	0.310731133771678	0.517578756718281
CXCL11	0.238684096492898	0.318263774739918	0.517578756718281
4E-BP1	0.387723309749104	0.323486722948926	0.517578756718281
IL-17C	0.157907992949083	0.344964333198634	0.53994417370221
CCL19	0.120324405254783	0.375421774556228	0.566229433232276
CASP-8	0.11390951731662	0.377486288821517	0.566229433232276
SIRT2	0.410388481591204	0.42883799150221	0.6301292936359
TNFSF14	0.0947204072606973	0.46907028214789	0.675461206292962
CD6	-0.0747184520968553	0.508406735376811	0.701605946214724
STAMPB	0.258126905519241	0.515961993066735	0.701605946214724
AXIN1	0.346126087543527	0.519292756935676	0.701605946214724
LT-α	-0.0496169319238495	0.533540331517011	0.701605946214724
CCL4	0.0609826833076204	0.535948986691803	0.701605946214724
CSF-1	0.0316147969177489	0.551289978819922	0.7088014013399
IL-7	-0.093817541470834	0.575943001337317	0.72620804563449
CXCL8	0.0752926812166836	0.589892575821321	0.72620804563449
CCL8	-0.112703725161032	0.59508714850604	0.72620804563449
OSM	0.121703802381319	0.636953822294551	0.764344586753461
CD244	-0.0376735911387662	0.694483690582419	0.819718454457937
IL-12B	-0.034688455895914	0.707844896347672	0.822013428016652
CCL2	0.0277850016810071	0.785526219916399	0.895763472370793
TRAIL	0.0227587327699732	0.796341221736011	0.895763472370793
IL-10RA	-0.0178091902991958	0.808675357001411	0.895763472370793
BDNF	-0.07080261792406	0.901477112078506	0.983429576812915
FGF-5	-0.00425994648121208	0.926017772719256	0.986698881630778
CXCL9	-0.012604920217564	0.951722594980943	0.986698881630778
CXCL1	-0.0142931893552376	0.958563544269204	0.986698881630778
CXCL6	0.00613527886603027	0.975665323734318	0.986698881630778
ST1A1	0.00984719704496362	0.977528986578069	0.986698881630778
FLT3L	0.00201124365960759	0.986698881630778	0.986698881630778

## Sheet: MS_post-Pvspre-P
Protein	logFC	P.Value	adj.P.Val
CCL28	1.16135904552813	4.6961906281662e-09	3.38125725227967e-07
S100-A12	1.02609625721734	2.40592275959823e-07	8.66132193455361e-06
CCL3	0.41074826697361	5.25141748577001e-05	0.0012603401965848
CCL4	0.381286921283484	0.00031061826087117	0.00559112869568107
NT-3	0.512184023609332	0.000410797562885945	0.00591548490555761
CXCL9	0.767169936059187	0.000573214981612055	0.00687857977934465
CDCP1	0.490030766747307	0.0015213620541686	0.0156482954143056
FGF-23	0.466615394871837	0.00252648279183261	0.0219099040935224
TGF-α	0.198825511645323	0.0028062824586518	0.0219099040935224
CXCL8	0.437311293894634	0.00304304223521145	0.0219099040935224
OPG	0.319551655462261	0.00367900096331289	0.024080733578048
DNER	-0.150290563587514	0.00626071028391987	0.0375642617035192
FGF-19	-0.788348012400408	0.00997079351371626	0.0552228563836593
VEGF-A	0.189588577693009	0.0203780369900342	0.104801333091604
CCL23	0.21444924662519	0.0302906508028818	0.145395123853833
TNFRSF9	0.186710083089614	0.0348814135434922	0.156966360945715
CD6	0.215715699409723	0.0650245152582385	0.268919671863703
CXCL10	0.387312048062038	0.0678568879996696	0.268919671863703
uPA	0.156825234517902	0.0709649134084773	0.268919671863703
IL-18R1	0.160465380802261	0.0827480410240942	0.285402200655255
TRAIL	0.156630009709406	0.0859695916374796	0.285402200655255
HGF	0.182409811734942	0.0889397509579078	0.285402200655255
CCL25	0.243751967299916	0.0911701474315399	0.285402200655255
CXCL11	0.409406238747914	0.0965645682819503	0.289693704845851
CSF-1	0.0875537610881745	0.109784061117867	0.303580702038025
IL-15RA	0.0915551144625964	0.110203311158914	0.303580702038025
IL-12B	0.151105224602438	0.113842763264259	0.303580702038025
GDNF	0.102190544050631	0.137404243010898	0.353325196313737
SLAMF1	0.102510132889588	0.188391100863859	0.451888851036181
IL-17C	-0.22528594271016	0.189368548994371	0.451888851036181
TWEAK	-0.10205276205336	0.194563255307244	0.451888851036181
4E-BP1	0.490774408881105	0.222925054070649	0.501581371658961
CD244	0.109552322294317	0.266334426924876	0.581093295108821
LIF-R	0.127289940045127	0.288521729800579	0.591215487908427
FGF-5	0.0494025582672323	0.29466363652273	0.591215487908427
ADA	0.104070050094423	0.295607743954213	0.591215487908427
CXCL6	0.210575793156575	0.308181891148515	0.599705301694408
CX3CL1	-0.0983802864829642	0.352525422935416	0.651815912181181
IL-10RB	0.0476565423574353	0.366312315722618	0.651815912181181
IL-7	0.150761158742104	0.380632832194409	0.651815912181181
IL-10	0.127657437659746	0.386647281866617	0.651815912181181
CCL19	0.119052686871704	0.391411491618406	0.651815912181181
FLT3L	0.105898513605188	0.392349044808535	0.651815912181181
CCL11	0.0788564179933875	0.398331946332944	0.651815912181181
CD40	0.121978043726674	0.420222174460623	0.661437111966524
CXCL1	0.226324482701797	0.422584821534168	0.661437111966524
IL-18	0.0886063086669129	0.496794852645394	0.749605215537649
CCL20	0.189479181713609	0.504151854148981	0.749605215537649
CCL2	0.0672085849914321	0.52064670645369	0.749605215537649
LT-α	-0.050905760808083	0.532535004537241	0.749605215537649
Beta-NGF	0.0272162091316634	0.546228788734926	0.749605215537649
MMP-1	0.141652471667674	0.560400805586879	0.749605215537649
OSM	0.151496555810375	0.566097427465946	0.749605215537649
SIRT2	0.302524330107144	0.568338370161409	0.749605215537649
CST5	0.0542667998483308	0.572615095202371	0.749605215537649
PD-L1	0.0618687860816034	0.596715573991156	0.756258947151526
BDNF	-0.308343733992763	0.598704999828291	0.756258947151526
CCL13	-0.0651870250062805	0.623030878910391	0.773417642785313
IL-10RA	-0.0307042857945512	0.683472137176363	0.814240740147237
FGF-21	-0.128846915362588	0.684662418158842	0.814240740147237
CCL8	-0.0865705013670457	0.689842849291409	0.814240740147237
STAMPB	0.136413322376966	0.737018562829048	0.855892524575669
AXIN1	0.154829725894543	0.777932763309942	0.879087446199012
LATGF-BETA-1	0.0315732689085406	0.790805135668575	0.879087446199012
SCF	-0.0249229376173083	0.793620611151886	0.879087446199012
MMP-10	-0.039365906349949	0.869935574168633	0.9306285927041
CXCL5	0.0563670381805323	0.879733100099106	0.9306285927041
CASP-8	0.0183718579274244	0.88907963815828	0.9306285927041
TRANCE	-0.0215792673458663	0.891852401341429	0.9306285927041
TNFSF14	0.0147974100154205	0.911837620374034	0.937890123813292
ST1A1	-0.030815132810718	0.931369622559727	0.94448750456761
CD5	-0.00220021118657954	0.973838701352074	0.973838701352074

## Sheet: MS_post-Pvs1st
Protein	logFC	P.Value	adj.P.Val
CCL11	0.55652232186617	4.82504119210689e-08	3.47402965831696e-06
CCL25	0.789439110211662	3.0444750472265e-07	7.91427788870487e-06
TRAIL	0.497119383348459	3.29761578696036e-07	7.91427788870487e-06
FGF-23	0.773775237737084	1.23499948460772e-06	2.2229990722939e-05
TNFRSF9	0.417823280200876	5.54119016875776e-06	7.97931384301117e-05
CCL3	0.439349977837823	1.19057933421002e-05	0.000119609442157343
LIF-R	-0.545149609916397	1.36531625051363e-05	0.000119609442157343
CXCL9	0.970131679779317	1.42636080785899e-05	0.000119609442157343
VEGF-A	0.363813274949838	1.49511802696679e-05	0.000119609442157343
CD6	0.507951951570272	2.53585902270408e-05	0.000182581849634694
CXCL8	0.603133719233169	4.86993421709718e-05	0.000301428367496466
SLAMF1	0.326368952255716	5.02380612494109e-05	0.000301428367496466
TRANCE	0.619475696135781	0.000153444235669853	0.000810836260141745
CCL28	0.674709711996331	0.000164593894422142	0.000810836260141745
CCL23	0.377063849427733	0.000168924220862863	0.000810836260141745
NT-3	0.526674483609314	0.000214726986263214	0.000966271438184463
S100-A12	0.664549927140182	0.00030706193132763	0.00127449063024394
uPA	0.316828689012263	0.000318622657560985	0.00127449063024394
IL-15RA	0.196474467358179	0.000693674646101674	0.00262866181680634
FGF-21	1.07268858055532	0.000892885879826315	0.00321438916737474
OSM	-0.85097942395461	0.00147156979216194	0.00504538214455521
CCL19	0.424779920514649	0.00242702123078171	0.00794297857346743
CCL4	0.304525058958911	0.00275918519546361	0.00863744930753826
CD5	0.198993096348024	0.00328990416956778	0.00986971250870334
CCL2	0.305653080966774	0.0037106774614261	0.0106867510889072
IL-12B	0.272830804598353	0.00423122455514608	0.0117172372296353
CST5	0.273984475018637	0.00461466568716987	0.0123057751657863
CXCL11	0.609550696464028	0.0124404815940209	0.0319898098131966
TWEAK	0.187067626977901	0.0165287580488807	0.0410369165351522
CXCL10	0.477625535006675	0.022123245820161	0.0530957899683863
TGF-α	0.141358809980319	0.0272646987885738	0.0633244617024939
SCF	0.206064016369879	0.0295763295372684	0.064933783438236
IL-18R1	0.197654843288553	0.0297613174091915	0.064933783438236
CD244	0.206610879994528	0.0340350478960254	0.0720742190739361
LT-α	0.168756443409623	0.0369199929740264	0.0759496998322828
IL-18	0.250320918209442	0.0522783260490692	0.102414929577195
CXCL6	0.395250202453938	0.0526298943660584	0.102414929577195
PD-L1	-0.203879530789427	0.0774160218936402	0.144087097268306
CXCL1	0.490369786326479	0.0780471776869989	0.144087097268306
OPG	0.181397804868439	0.0850097475298741	0.153017545553773
FGF-5	0.0777665225760219	0.0934280940110967	0.164068848019487
HGF	-0.165348707071279	0.11401436982582	0.195453205415692
GDNF	0.104357897108952	0.12079184559034	0.202256113546616
CXCL5	0.553843264799015	0.131319969124885	0.214887222204358
CSF-1	-0.0765624864079708	0.151608413937087	0.23963579683909
MMP-1	0.341756992432767	0.153100647980529	0.23963579683909
LATGF-BETA-1	-0.158566723312378	0.175551682449181	0.268017725774264
TNFSF14	-0.176784500615509	0.17867848384951	0.268017725774264
FGF-19	-0.387158009737649	0.187148796634831	0.274994150157302
CCL20	0.345968482899251	0.213802020182079	0.307874909062194
CCL13	0.159608296976177	0.22017725188899	0.310838473255044
MMP-10	0.284197758494797	0.228789374016318	0.316785287099518
DNER	-0.059651439130441	0.255773588962957	0.347466007647791
CDCP1	0.160660154240523	0.27146903281035	0.3619587104138
IL-10RB	-0.0502109014904777	0.330219420399302	0.432287241249996
CCL8	0.179975148827403	0.396802314670936	0.510174404576918
ADA	0.0742414629568238	0.444235673983699	0.561139798716252
ST1A1	-0.251154889177897	0.47334752718949	0.587603826855919
IL-10	0.0981866095699642	0.495119665110467	0.604213828609384
CX3CL1	0.0650297993079985	0.528669767658712	0.634403721190454
4E-BP1	0.238631457695549	0.542509899601044	0.640339553627462
IL-7	0.0850542024024969	0.612028859022783	0.710743191123232
IL-17C	0.079968341305623	0.631625874900368	0.720212782247629
FLT3L	0.0564374213592114	0.64018913977567	0.720212782247629
CASP-8	0.0536901172743081	0.67674662907891	0.749627035287408
AXIN1	-0.170601310325772	0.750482244062476	0.815852217707413
STAMPB	-0.121662175949742	0.759195813699954	0.815852217707413
BDNF	-0.152015993475968	0.790439653558323	0.821140368762261
IL-10RA	-0.0187962607557837	0.798298907402951	0.821140368762261
CD40	0.0363330579922767	0.80548353631992	0.821140368762261
SIRT2	-0.124624778571379	0.809735641418341	0.821140368762261
Beta-NGF	0.00306230377018224	0.944527852071977	0.944527852071977

## Sheet: MS_post-Pvs2nd
Protein	logFC	P.Value	adj.P.Val
LIF-R	-2.36769646834022	3.25015138791756e-31	2.34010899930064e-29
PD-L1	-1.38619301017712	3.24949874632571e-19	1.16981954867726e-17
CCL11	1.07892379817351	1.00913434368747e-18	2.42192242484992e-17
TRANCE	1.60121816687834	5.00360785074831e-16	9.00649413134696e-15
CCL23	0.932973569441023	4.193921861072e-15	6.03924747994369e-14
TWEAK	0.746003167516101	5.16245101627059e-15	6.19494121952471e-14
IL-10RB	-0.464505620641068	1.10787401327791e-13	1.13952755651443e-12
IL-12B	0.721305872727501	2.24891590659696e-11	2.02402431593726e-10
CCL13	1.00036667801503	3.02674290154138e-11	2.42139432123311e-10
CSF-1	-0.37087838731409	6.84138886313483e-10	4.92579998145708e-09
TRAIL	0.600724661398777	1.50420527768389e-09	9.84570727211274e-09
TNFRSF9	0.546447296931422	7.81485657896297e-09	4.68891394737778e-08
CCL2	0.641293121130193	1.42082336942555e-08	7.86917558451075e-08
CD5	0.378916515875054	1.14600397601555e-07	5.89373473379427e-07
CXCL9	1.19590685989081	1.3287583831892e-07	6.37804023930815e-07
CD6	0.626025707957595	2.94083947236686e-07	1.32337776256509e-06
CCL19	0.737887442853523	4.38244206507196e-07	1.85609310991283e-06
CXCL8	0.749667224943221	6.0287153927516e-07	2.41148615710064e-06
CCL25	0.732793312076202	9.73615925128025e-07	3.68949192680094e-06
CCL28	-0.844021486980585	2.95898604590805e-06	1.0652349765269e-05
NT-3	0.660878191352354	4.08290638865919e-06	1.39985361896886e-05
LATGF-BETA-1	-0.508906231607384	2.86127704156743e-05	9.36417940876615e-05
CDCP1	-0.624667742242479	3.87474996881768e-05	0.000121296520762988
HGF	-0.423932639515825	8.16657905698915e-05	0.000244997371709675
SLAMF1	0.30577563573466	9.70535428505673e-05	0.000279514203409634
CXCL6	0.805462286537005	0.000110592425169861	0.000306255946624231
FGF-21	1.22551966902738	0.00013152093296763	0.00035072248791368
CD244	0.373776205439454	0.00016043479340083	0.000400078403395432
S100-A12	0.683459735916174	0.000161142690256493	0.000400078403395432
CCL20	1.06119746177152	0.000200567856269178	0.000481362855046028
CCL8	0.779061793034589	0.000344295063304555	0.000794513267931291
OSM	-0.945649846400633	0.000353117007969463	0.000794513267931291
CST5	0.315161126084689	0.000993316320480098	0.00216723560832021
OPG	-0.348410659049023	0.00103520537981237	0.00219219962783795
SCF	0.308078645136584	0.00115484259838763	0.00237567620239741
CCL4	0.321060216643741	0.00134236471817343	0.00268472943634685
GDNF	0.216876476184767	0.00138616322146231	0.00269739870122396
CXCL11	0.742241318184511	0.0021333291560306	0.0040420973482685
CXCL5	1.12410050450514	0.0023149045811643	0.00427366999599564
4E-BP1	1.18731541422863	0.00273041008538412	0.00491473815369142
FGF-5	0.130843881911571	0.004696652394977	0.00824777981556937
LT-α	0.221412775158941	0.00574960790454587	0.00985647069350721
CCL3	0.250017515701295	0.00770246034182722	0.0128971428979433
FGF-23	0.375153048689341	0.0103965511254974	0.0170125382053594
ADA	0.246808633588621	0.0110494663141943	0.0176791461027108
uPA	-0.212160514490014	0.0116133097817321	0.0181773544409719
CXCL10	0.514396681384538	0.0121820391493041	0.0186618472074446
MMP-10	0.582635190021263	0.0132858242466354	0.0199287363699531
CD40	0.345361541763404	0.0191459169475248	0.0281327759228936
IL-18	-0.272638162014511	0.0314157529603209	0.0452386842628621
TNFSF14	0.271143721651714	0.0369292804249101	0.0521354547175201
Beta-NGF	-0.0894461155575803	0.0409956772001712	0.0560009559035865
MMP-1	0.481957922314683	0.0412229258734734	0.0560009559035865
CXCL1	0.469790624180876	0.0845592450481265	0.112745660064169
CASP-8	0.209371963410647	0.100017553316581	0.130932069796252
VEGF-A	0.114790791898077	0.137500204400719	0.176785977086639
STAMPB	0.572172787440595	0.143980319648542	0.18186987745079
SIRT2	0.735051260535488	0.150031274955262	0.186245720634118
IL-7	0.229598028335607	0.164680467016501	0.200965993647256
CX3CL1	0.128739019380723	0.204783222681061	0.245739867217273
AXIN1	0.523584954821487	0.320508412783579	0.378305011810126
FGF-19	-0.281445905090119	0.326073663935059	0.378666190376198
DNER	0.0441318185656883	0.389592617442484	0.445248705648553
TGF-α	0.0505562995147137	0.412773409368559	0.464370085539629
IL-18R1	0.0530890194294953	0.544626115170279	0.603278158342463
FLT3L	-0.0466497072299887	0.693096727430392	0.756105520833154
IL-10RA	0.0182181372092755	0.800311222538558	0.86003594063845
IL-10	-0.0321785616818853	0.81913020550988	0.867314335245755
IL-15RA	-0.0107541669033732	0.843103861524535	0.876509253862967
ST1A1	-0.0638066648840596	0.852161774588996	0.876509253862967
BDNF	-0.0837423919143325	0.881141582877097	0.893552027706352
IL-17C	0.0139220474666939	0.932016216510876	0.932016216510876

[truncated: 1 more sheets: MS_post-Pvs3rd]
