# Supplementary material for: Plasma protein profiling reveals dynamic immunomodulatory changes in multiple sclerosis patients during pregnancy
Source: Front Immunol. 2022 Jul 29;13:930947. doi: 10.3389/fimmu.2022.930947 (PMC9373039; doi:10.3389/fimmu.2022.930947)
Supplement: Supplementary file 5 [file Table_4.xlsx]

## Sheet: Sheet1
Supplementary Table S4. Differentially expression analysis in HC. The results from the differentially expression analysis of plasma protein levels in healthy controls (HC) are shown for all possible paired comparisons between the timepoints during pregnancy (1st, 2nd and 3rd trimesters) and post-partum (post-P).

## Sheet: HC_2ndvs1st
Protein	logFC	P.Value	adj.P.Val
LIF-R	1.25701407780041	1.51728030003045e-10	1.09244181602192e-08
PD-L1	1.05948081455943	4.37234792730917e-08	1.5740452538313e-06
TWEAK	-0.576654144071492	2.39178234575694e-07	5.74027762981666e-06
IL-10RB	0.345640136233625	4.92102570625069e-07	8.85784627125125e-06
CCL28	1.00613718417407	2.29926728932446e-06	3.31094489662722e-05
CDCP1	0.546521365349167	9.68135428064226e-05	0.00116176251367707
uPA	0.383258937190757	0.000164568583985181	0.00169270543527615
IL-12B	-0.520991012435018	0.000211044852130794	0.001736423486618
S100-A12	-0.715142964113339	0.00021705293582725	0.001736423486618
CCL11	-0.431126773855869	0.00030475532902802	0.00219423836900175
IL-18	0.49808435036088	0.000575558373119993	0.00376729116951268
OPG	0.327790811835857	0.00223005742170929	0.01229962919519
DNER	-0.199709369001578	0.00227824265994475	0.01229962919519
LT-α	-0.240890656885488	0.00239159456573139	0.01229962919519
SCF	-0.191438374118498	0.00391126899256735	0.0176114551006239
CD5	-0.209365840882589	0.00393202288834571	0.0176114551006239
LATGF-BETA-1	0.457568190779966	0.00415826023209175	0.0176114551006239
TRANCE	-0.588552168239536	0.0051078408351358	0.0204313633405432
CCL23	-0.299565155070782	0.00724031790343074	0.0274369941603691
TNFRSF9	-0.238479490884139	0.0077099598512369	0.0277558554644528
GDNF	-0.188665994110084	0.00852426705196401	0.0292260584638766
CCL19	-0.356128702252374	0.0101280560611512	0.0331463652910404
CX3CL1	-0.198787294549017	0.0115998190389932	0.0363124769916309
CCL8	-0.387792496647759	0.0135849415187038	0.0407548245561113
TRAIL	-0.161303408510851	0.029045520484724	0.082264410520924
CD6	-0.259145443631867	0.0297065926881114	0.082264410520924
FGF-5	-0.129339758665674	0.0335268995650554	0.0894050655068143
CCL13	-0.343256079341965	0.0380502113712776	0.0978434006689994
MMP-1	0.570203545639183	0.0418287640849899	0.103850724624802
CCL3	0.183502521184773	0.0471201145880771	0.113088275011385
NT-3	-0.214768546290365	0.0537883334926026	0.1249277423054
VEGF-A	0.117268965983175	0.0725166741188678	0.163162516767453
FGF-23	0.245707819970302	0.0858134570397217	0.187229360813938
ST1A1	0.47136587171837	0.10038732979807	0.21258493369003
CCL2	-0.20378402286161	0.134168797571521	0.2760043835757
CSF-1	0.0613279453030486	0.254188374047301	0.508376748094603
CXCL1	0.241099156622171	0.271018351003479	0.51389921837704
ADA	-0.118901558209636	0.271224587476771	0.51389921837704
CST5	-0.0847989862314815	0.326445036926588	0.599798458405577
FLT3L	0.0835076688376297	0.333221365780876	0.599798458405577
IL-18R1	0.0921183136001202	0.366300650912475	0.64104579250704
4E-BP1	-0.288586554027312	0.37394337896244	0.64104579250704
IL-10RA	-0.0644396143125049	0.386174485575207	0.646617743288718
HGF	0.102171035324127	0.425980384933867	0.697058811709964
TNFSF14	-0.150551878607475	0.438300650254264	0.701281040406822
MMP-10	-0.12869582531609	0.459489286163593	0.719200621821277
CXCL11	0.155946101031464	0.477180335438437	0.730999662799308
IL-10	-0.0821692405636272	0.499442209356664	0.748863722795575
AXIN1	0.257419156195826	0.509643366902544	0.748863722795575
CXCL8	-0.102315536062981	0.523651109573655	0.754057597786063
CCL4	0.0573800901310904	0.582087596405019	0.821770724336498
IL-7	0.083301238102619	0.615491752000547	0.850677239778991
CCL20	-0.122509566637811	0.626192968170646	0.850677239778991
OSM	0.137004788126603	0.666006699402006	0.888008932536007
Beta-NGF	-0.0226927601420475	0.686545767051404	0.889875966100222
CXCL9	-0.114427075866242	0.692125751411284	0.889875966100222
FGF-21	-0.143304638916607	0.725944696460327	0.916982774476202
SIRT2	0.132146541863422	0.752280254436645	0.920072072263358
CD244	-0.0419000730255288	0.753947948104696	0.920072072263358
STAMPB	0.0895594310747603	0.800580680112074	0.922308395029925
TGF-α	0.0195573118448977	0.809128113558592	0.922308395029925
BDNF	0.181645482890242	0.814141798863278	0.922308395029925
IL-15RA	-0.0172567657296299	0.815318151487904	0.922308395029925
SLAMF1	0.0176960390095193	0.826788770380014	0.922308395029925
CCL25	-0.0219983227365699	0.834049505264069	0.922308395029925
CXCL6	0.0428977053658697	0.853316256863084	0.922308395029925
CXCL10	0.0343804747401624	0.858259200930625	0.922308395029925
CXCL5	-0.021113053020553	0.938685111834425	0.992862610198096
CD40	0.0099639672992744	0.955170242736713	0.992862610198096
CASP-8	0.00471215270939718	0.980204077794192	0.992862610198096
FGF-19	-0.00507871592443365	0.985736940881301	0.992862610198096
IL-17C	-0.0011772713150956	0.992862610198096	0.992862610198096

## Sheet: HC_3rdvs1st
Protein	logFC	P.Value	adj.P.Val
LIF-R	1.81797474886645	1.76466405175138e-15	1.270558117261e-13
uPA	0.985280230153759	2.04520480938088e-13	7.36273731377115e-12
PD-L1	1.5536650252976	1.49444618282932e-12	3.58667083879036e-11
TWEAK	-0.813473296216529	4.05135714043441e-11	7.29244285278193e-10
CCL28	1.55492640512308	8.99015022604221e-11	1.29458163255008e-09
IL-10RB	0.46425734366766	3.65108588596883e-10	3.82240813419700e-09
LATGF-BETA-1	1.22085894259477	3.7162301304693e-10	3.82240813419700e-09
CDCP1	1.01371240804704	4.30776167210372e-10	3.87698550489335e-09
OPG	0.721132229333534	6.43378426308208e-09	5.14702741046566e-08
CCL3	0.578296843683951	7.08125063160789e-08	5.09850045475768e-07
DNER	-0.390426316925018	8.72233904076232e-08	5.70916737213534e-07
CCL23	-0.660714042072147	1.36098343653916e-07	8.16590061923497e-07
FGF-23	0.83493208707602	3.25869163090425e-07	1.80481382634697e-06
IL-18R1	0.530342038167428	3.46895257526102e-06	1.67621178347214e-05
HGF	0.668094576233901	3.49210788223362e-06	1.67621178347214e-05
CD5	-0.355201537564959	4.06020066118933e-06	1.8270902975352e-05
FGF-21	1.94426804131153	1.5925058082544e-05	6.74473048201863e-05
CXCL10	0.90630687044405	1.87556973771844e-05	7.50227895087378e-05
IL-18	0.597283041901104	3.85361693575071e-05	0.000146031799670553
SCF	-0.278852443779551	4.27296731433651e-05	0.000153826823316114
VEGF-A	0.255067978602817	0.000181045963180221	0.000620729016617901
MMP-1	1.02219346156431	0.000378602614252278	0.00123906310118927
LT-α	-0.275904930456769	0.00043532342629891	0.0013627515953705
TRANCE	-0.713451887352969	0.000633618050529644	0.00190085415158893
CX3CL1	-0.255076352295281	0.00114533370460062	0.00329856106924978
CCL4	0.337457529620859	0.00172671098973502	0.00478166120234315
IL-12B	-0.402821135686282	0.00223203507652368	0.00595209353739647
CCL25	0.324065988486538	0.00269759527732693	0.00693667357026926
S100-A12	-0.53016717908864	0.00328749799435016	0.00816206398597281
TGF-α	0.21423312014849	0.00899915772429545	0.0215979785383091
CD6	-0.29752990594845	0.0107740469737926	0.0250235929713893
CXCL11	0.48887376961178	0.0254258826235528	0.0572082359029939
CD244	-0.293823087328851	0.0277667237524039	0.0605819427325176
FLT3L	0.187431092048087	0.0286904744563782	0.0607562988488009
GDNF	-0.141429247176763	0.0378044127818292	0.0777690777226202
CCL8	-0.305320094291051	0.0416347403748905	0.0828223779428102
CSF-1	0.107514520583948	0.0425614997761664	0.0828223779428102
CCL20	0.49651383498596	0.0465455449847569	0.0881915589184868
FGF-5	-0.11563517180774	0.0483613654237438	0.0892825207822963
IL-10	0.23618179430653	0.0497963474024542	0.0895575684213852
Beta-NGF	0.10878014767195	0.050998059795511	0.0895575684213852
CCL13	-0.3009284957749	0.0586985704495271	0.100626120770618
NT-3	-0.20200995540053	0.0602865528342355	0.100944925675929
CCL11	-0.187072774921609	0.0820229147018694	0.134219314966695
CXCL8	0.259368432097411	0.0997636936041549	0.159621909766648
CST5	0.133405106985371	0.114085838573675	0.178569138637057
CXCL5	-0.359737622371682	0.180498013864756	0.276119387652463
OSM	0.41203274376572	0.184079591768308	0.276119387652463
IL-17C	0.162280015262154	0.207073593832649	0.301851926532396
MMP-10	0.21252565438089	0.209619393425275	0.301851926532396
ADA	-0.11889936053436	0.255393565031403	0.360555621220804
CXCL9	0.314328600880998	0.264106711527138	0.365686215960653
CCL2	0.110830827116041	0.394553699822192	0.535997479003732
CCL19	0.105832746931437	0.410261169310131	0.542853405272079
IL-10RA	-0.058214065293677	0.41779792299426	0.542853405272079
STAMPB	-0.27620359774307	0.422219315211617	0.542853405272079
4E-BP1	-0.245968606667391	0.432598264369704	0.546439912888047
AXIN1	-0.278656129131749	0.460670322799574	0.563089503918175
SIRT2	-0.296370614330969	0.465372143347233	0.563089503918175
TNFSF14	-0.133359527562809	0.477340951857219	0.563089503918175
CD40	-0.12133932535798	0.480374649572776	0.563089503918175
BDNF	0.519818059796324	0.487789274975432	0.563089503918175
IL-15RA	0.0491412574271395	0.492703315928403	0.563089503918175
ST1A1	-0.15859919557334	0.561179889723789	0.631327375939262
FGF-19	-0.122585931046141	0.65580546557146	0.726430669556079
CXCL1	0.0753344720591205	0.720064061112639	0.785524430304698
TNFRSF9	-0.0268259678655207	0.744924702510777	0.800516098220536
CASP-8	0.0198600829902498	0.91386890272473	0.957514509620752
IL-7	-0.0159818066799904	0.920478404452099	0.957514509620752
TRAIL	0.00599454100400987	0.930916884353509	0.957514509620752
SLAMF1	0.00407357613195969	0.958435356423713	0.963236517517127
CXCL6	-0.0103371897155213	0.963236517517127	0.963236517517127

## Sheet: HC_3rdvs2nd
Protein	logFC	P.Value	adj.P.Val
uPA	0.602021292963002	9.99738559911461e-08	7.19811763136252e-06
FGF-21	2.08757268022814	8.86890858364956e-06	0.00024917746699105
LATGF-BETA-1	0.763290751814804	1.03823944579604e-05	0.00024917746699105
CXCL10	0.871926395703888	5.37053002151048e-05	0.000966695403871887
HGF	0.565923540909774	7.33280560162283e-05	0.000996076680654763
CCL3	0.394794322499178	8.30063900545636e-05	0.000996076680654763
IL-18R1	0.438223724567308	0.000101556235603738	0.00104457842335274
FGF-23	0.589224267105718	0.000145201365360101	0.00130681228824091
OPG	0.393341417497677	0.000343937609771841	0.00275150087817473
LIF-R	0.560960671066043	0.000390489771243526	0.00281152635295339
CDCP1	0.467191042697873	0.000630912870115712	0.00412961151348466
CCL19	0.461961449183811	0.00117553151385498	0.00705318908312988
CCL23	-0.361148887001365	0.00150815323404997	0.00835284868089215
CCL25	0.346064311223108	0.00202761880330622	0.0104277538455748
PD-L1	0.494184210738167	0.00285035708584586	0.0136817140120601
DNER	-0.190716947923439	0.00340017688462165	0.0153007959807974
CCL28	0.548789220949011	0.00428720206711923	0.0181575616960344
CCL4	0.280077439489768	0.0101155996768013	0.0404623987072051
IL-10	0.318351034870157	0.0119700057440203	0.0453600217668139
TWEAK	-0.236819152145037	0.0136902077438197	0.049284747877751
CST5	0.218204093216852	0.0147000855279564	0.0504002932387075
TNFRSF9	0.211653523018618	0.0169412429429621	0.0554347934302364
CCL20	0.619023401623771	0.0177083367902144	0.0554347934302364
TGF-α	0.194675808303592	0.0204398923547789	0.0613196770643367
CCL2	0.314614849977652	0.0234052718718431	0.0637381141871182
Beta-NGF	0.131472907813998	0.0238269147662652	0.0637381141871182
TRAIL	0.167297949514861	0.0239017928201693	0.0637381141871182
CXCL8	0.361683968160391	0.0287015411592865	0.0727813055567257
CCL11	0.24405399893426	0.0301414820351478	0.0727813055567257
ST1A1	-0.62996506729171	0.030325543981969	0.0727813055567257
VEGF-A	0.137799012619642	0.0363082653367242	0.0843288743304563
CD5	-0.14583569668237	0.0388172447535093	0.087338800695396
IL-10RB	0.118617207434035	0.0441450923006114	0.0963165650195158
MMP-10	0.34122147969698	0.0549247504385577	0.116311236222828
CD244	-0.251923014303323	0.0654020521571025	0.134541364437468
MMP-1	0.451989915925125	0.103125244296076	0.206250488592153
CXCL11	0.332927668580316	0.133716523740732	0.260205127279263
CXCL9	0.42875567674724	0.143268852415283	0.271456772997377
SCF	-0.0874140696610528	0.168331231118876	0.310765349757925
AXIN1	-0.536075285327574	0.173832797445168	0.312899035401303
IL-17C	0.163457286577249	0.218955292414813	0.38051812604549
CXCL5	-0.338624569351129	0.221968906859869	0.38051812604549
FLT3L	0.103923423210457	0.230108760393592	0.385298389496247
S100-A12	0.184975785024699	0.296081675243373	0.483871367814572
STAMPB	-0.36576302881783	0.305502335240115	0.483871367814572
SIRT2	-0.428517156194391	0.309140040548199	0.483871367814572
IL-12B	0.118169876748736	0.357619561613115	0.547842732683921
IL-15RA	0.0663980231567695	0.371238277863816	0.556857416795724
OSM	0.275027955639116	0.388032845116324	0.559718150226424
CSF-1	0.046186575280899	0.388693159879461	0.559718150226424
CXCL1	-0.165764684563051	0.447216413382292	0.613960127073072
CX3CL1	-0.0562890577462634	0.456888411655272	0.613960127073072
IL-18	0.0991986915402236	0.458111036455195	0.613960127073072
CD40	-0.131303292657254	0.460470095304804	0.613960127073072
GDNF	0.0472367469333214	0.491083953029517	0.642873538511367
TRANCE	-0.124899719113433	0.531545293338251	0.68341537714918
IL-7	-0.0992830447826094	0.54971994812493	0.694383092368332
CCL8	0.0824724023567081	0.584894394718076	0.72607580033968
LT-α	-0.0350142735712815	0.638480618977997	0.779162789261285
BDNF	0.338172576906082	0.661922667261127	0.794307200713353
FGF-19	-0.117507215121707	0.679499491282965	0.802032186432352
CD6	-0.0383844623165821	0.73960738481516	0.858898898495025
CCL13	0.0423275835670647	0.792303072806495	0.905489226064565
FGF-5	0.0137045868579334	0.8163504050511	0.906699016806749
CXCL6	-0.053234895081391	0.818547723506093	0.906699016806749
SLAMF1	-0.0136224628775596	0.866211916766745	0.944958454654631
4E-BP1	0.0426179473599211	0.894988523231475	0.949615476027576
NT-3	0.0127585908898351	0.906455176538071	0.949615476027576
TNFSF14	0.0171923510446654	0.929187965418189	0.949615476027576
IL-10RA	0.00622554901882788	0.932941108101409	0.949615476027576
CASP-8	0.0151479302808526	0.93642637219386	0.949615476027576
ADA	2.19767527553927e-06	0.999983639915064	0.999983639915064

## Sheet: HC_post-Pvs1st
Protein	logFC	P.Value	adj.P.Val
LIF-R	-1.40644921521068	3.18276458967577e-12	2.29159050456655e-10
TRAIL	0.542953331354321	1.74984508912822e-09	6.29944232086158e-08
CCL11	0.784344917449411	6.05280113484652e-09	1.45267227236316e-07
CCL25	0.674732207004689	7.06901781001866e-08	1.27242320580336e-06
TNFRSF9	0.516471091813568	2.32706746514627e-07	3.35097714981063e-06
VEGF-A	0.361544518184118	8.55037614754055e-07	9.8055467984742e-06
TRANCE	1.12030414633158	9.53317049851658e-07	9.8055467984742e-06
CCL3	0.4859044158419	1.99185955624553e-06	1.79267360062097e-05
CCL23	0.555251050277686	3.45057479581939e-06	2.76045983665551e-05
FGF-23	0.72309155288201	4.37677250934988e-06	3.15127620673191e-05
CSF-1	-0.260925748605551	1.03093117823818e-05	6.60335636840991e-05
SCF	0.305311498976748	1.10055939473498e-05	6.60335636840991e-05
CCL19	0.577224474492557	5.68201761759961e-05	0.000314696360359363
CCL2	0.574113743987176	7.25481931052113e-05	0.000373104993112515
SLAMF1	0.341131909242879	8.91532114534607e-05	0.000427935414976611
OSM	-1.26720519342824	0.000178718180676119	0.000804231813042536
CD5	0.26088450620212	0.000322719814856154	0.00136681333350842
CCL20	0.94035659711288	0.000388783123354263	0.00155513249341705
uPA	0.342907791502421	0.000414439819060387	0.00157050878801831
CST5	0.30582043548996	0.000675020344768573	0.00243007324116686
CD6	0.40082329018287	0.000879872445346732	0.00301670552690308
TWEAK	0.313049885847569	0.00109922139397523	0.0035746582700641
CXCL8	0.541600244576959	0.00114190472515936	0.0035746582700641
CCL4	0.348283543671259	0.00127582283900475	0.00382746851701426
CCL13	0.53421930737809	0.00136192202918556	0.00392233544405442
FGF-21	1.35268580124499	0.0014166569350941	0.00392304997410674
CXCL9	0.785093912788036	0.00742146933898803	0.0197905849039681
MMP-1	0.712476927642724	0.00975692125516517	0.0250892260847104
IL-12B	0.325321591558168	0.0116795826985742	0.0289975846309429
MMP-10	0.43030188301179	0.0137914263169028	0.0330994231605667
CCL8	0.369598831614149	0.0148631164443833	0.0345207865805031
NT-3	0.227669877397169	0.0353587869252217	0.0795572705817489
IL-10RB	-0.11694697950841	0.0403337346219166	0.0880008755387272
LT-α	0.14656738195495	0.0473601913497886	0.0986842167345146
CD244	0.262357617947769	0.0479714942459446	0.0986842167345146
Beta-NGF	-0.10445935699928	0.0604300231924496	0.120860046384899
CXCL10	0.352134380514659	0.0645105350299967	0.125534014112426
CXCL5	0.472665689901907	0.0810552143898082	0.153204340965944
CXCL6	0.396864125063157	0.0829856846898866	0.153204340965944
FLT3L	0.138166514648896	0.101768692534423	0.183183646561961
PD-L1	-0.247967193572781	0.105736058355939	0.185682834186038
HGF	-0.200813788138692	0.110196910214589	0.188908988939296
CCL28	0.254917952647299	0.152215787164902	0.250119734489895
FGF-19	0.398151689210129	0.152850948854936	0.250119734489895
CX3CL1	-0.103012354885061	0.163034722390861	0.260855555825377
ADA	0.14135476666495	0.177873580740587	0.278410822028746
BDNF	0.856630176427658	0.255503818997556	0.384307846212848
IL-18R1	0.110908922635888	0.262008530308134	0.384307846212848
TGF-α	0.0878602170549097	0.265532545082965	0.384307846212848
CXCL11	0.236661115146869	0.266880448758922	0.384307846212848
CD40	0.175907552760361	0.308060154251109	0.434908453060389
IL-10RA	0.0660508662077096	0.358537206471841	0.496436132037934
TNFSF14	0.157719968094521	0.401330986608776	0.545204359166639
IL-18	0.104678395861489	0.41837395918367	0.557831945578227
CASP-8	0.143384943258779	0.436719720771687	0.571705816282935
IL-15RA	0.0535614220118496	0.454897771767023	0.584868563700459
IL-10	0.0861534906902495	0.464154272133458	0.58630013322121
DNER	-0.0426589898206693	0.47362629292164	0.587949880868243
GDNF	0.04193808797781	0.526963809522576	0.643074479417381
AXIN1	0.22012810387241	0.5594905295401	0.661968736149127
STAMPB	0.19973988929253	0.560834623681899	0.661968736149127
S100-A12	0.0946620191997101	0.578192165492267	0.671448966378117
CXCL1	0.112071572549777	0.594329213828263	0.679233387232301
CDCP1	-0.0460067395258312	0.705953476120833	0.794197660635937
IL-7	0.0565480989286495	0.724121780020524	0.802104125561196
SIRT2	0.128226064614761	0.751409823489709	0.819719807443319
4E-BP1	0.0880698758375473	0.777935712971954	0.835990616925085
IL-17C	0.0228134100300366	0.857734318993882	0.908189278934699
ST1A1	-0.0266128167048607	0.922151414604131	0.953358963120006
LATGF-BETA-1	0.00938321659903973	0.948701141892732	0.953358963120006
FGF-5	-0.00357263510951333	0.950051435663053	0.953358963120006
OPG	-0.00568165867730919	0.953358963120006	0.953358963120006

## Sheet: HC_post-Pvs2nd
Protein	logFC	P.Value	adj.P.Val
LIF-R	-2.66346329301109	2.28321540927024e-20	1.64391509467457e-18
CCL11	1.21547169130528	1.63734547430511e-13	5.89444370749839e-12
TRAIL	0.704256739865172	5.42617554088677e-12	1.30228212981283e-10
TWEAK	0.889704029919061	9.19842560004044e-12	1.65571660800728e-10
TNFRSF9	0.754950582697707	8.93427071124369e-11	1.28653498241909e-09
TRANCE	1.70885631457112	1.99400667737414e-10	2.39280801284897e-09
PD-L1	-1.30744800813221	3.46462301837966e-10	3.56361224747623e-09
IL-10RB	-0.462587115742035	9.0999488891167e-10	7.63162225877905e-09
CCL23	0.854816205348468	9.53952782347382e-10	7.63162225877905e-09
SCF	0.496749873095245	1.38372385906657e-09	9.96281178527934e-09
CCL19	0.93335317674493	2.00998415194097e-08	1.31562599036136e-07
CD5	0.470250347084709	3.65974142170501e-08	2.195844853023e-07
CCL25	0.696730529741258	7.3174120145044e-08	3.89863067078662e-07
IL-12B	0.846312603993186	7.58067074875176e-08	3.89863067078662e-07
CSF-1	-0.3222536939086	4.69661622207649e-07	2.25437578659672e-06
CCL2	0.777897766848787	9.9618878041773e-07	4.48284951187978e-06
CD6	0.659968733814738	1.31009990273062e-06	5.54865841156498e-06
CCL13	0.877475386720055	2.94825620233761e-06	1.17930248093504e-05
LT-α	0.387458038840437	6.56034205224336e-06	2.48602435663959e-05
CCL8	0.757391328261908	1.15252083346793e-05	4.14907500048456e-05
CDCP1	-0.592528104874998	3.15773552172853e-05	0.000108265217887835
S100-A12	0.809804983313049	4.22190220793893e-05	0.000138171344987092
CST5	0.390619421721442	5.05426086096209e-05	0.000158220339995335
OSM	-1.40420998155484	7.31008347747263e-05	0.000219302504324179
CCL20	1.06286616375069	0.000132979202358903	0.000382980102793639
CCL28	-0.75121923152677	0.000177624436604688	0.000491883055212983
NT-3	0.442438423687534	0.000213429193218369	0.000569144515248984
CXCL8	0.64391578063994	0.000248376355615497	0.000638682057296993
SLAMF1	0.32343587023336	0.000266638674860845	0.00066199946862003
VEGF-A	0.244275552200943	0.000449157723501992	0.00107797853640478
FGF-21	1.4959904401616	0.000719885173564344	0.00167199137085912
FGF-23	0.477383732911707	0.00149613673753299	0.00336630765944922
GDNF	0.230604082087894	0.00164253947244574	0.00358372248533616
CCL3	0.302401894657127	0.00169574350338829	0.00359098624246932
OPG	-0.333472470513167	0.00190650167392477	0.00392194630064523
MMP-10	0.55899770832788	0.00247382170731399	0.00494764341462798
CXCL9	0.899520988654278	0.00332842157968897	0.00647692847939475
LATGF-BETA-1	-0.448184974180927	0.00490722429758106	0.00929789866910096
IL-18	-0.393405954499391	0.0051417592580282	0.0094924786302059
CCL4	0.290903453540168	0.00775817759803472	0.0139647196764625
DNER	0.157050379180909	0.0140690840143741	0.0247066841228033
ADA	0.260256324874585	0.0193555624240617	0.0331809641555343
HGF	-0.302984823462819	0.0221798932222883	0.0371384258605757
CD244	0.304257690973298	0.0275992361939445	0.0451623864991819
FGF-5	0.12576712355616	0.0384216089005692	0.0614745742409107
CXCL5	0.49377874292246	0.0781823668066098	0.122372400219041
ST1A1	-0.497978688423231	0.0832466997406252	0.125938413752281
IL-10RA	0.130490480520215	0.0839589425015205	0.125938413752281
CXCL10	0.317753905774497	0.104898349186386	0.154136349824894
TNFSF14	0.308271846701996	0.117106117935061	0.168632809826488
CXCL6	0.353966419697287	0.132938403754508	0.187677746476953
Beta-NGF	-0.0817665968572325	0.151185466738126	0.209333723175867
FGF-19	0.403230405134563	0.161360222167965	0.219206339548933
IL-10	0.168322731253877	0.170646944851899	0.227529259802533
CX3CL1	0.095774939663956	0.208740855367963	0.27326075611806
4E-BP1	0.376656429864859	0.247627394094459	0.318378078121448
IL-15RA	0.0708181877414795	0.340602760472171	0.430235065859584
CD40	0.165943585461086	0.351982965271102	0.436944370681368
BDNF	0.674984693537416	0.384620573972255	0.469367480101735
TGF-α	0.0683029052100119	0.400964660331505	0.481157592397806
CASP-8	0.138672790549382	0.466860221942605	0.551048130817501
FLT3L	0.0546588458112662	0.524998171523494	0.609675295962767
CXCL1	-0.129027584072395	0.553495821640594	0.632566653303536
MMP-1	0.142273382003541	0.602038370320113	0.677293166610127
uPA	-0.0403511456883354	0.661655734665885	0.732910967629903
CXCL11	0.0807150141154045	0.712242495350778	0.77699181310994
STAMPB	0.11018045821777	0.756038834274633	0.81245964280259
IL-18R1	0.0187906090357677	0.853020082657538	0.89257522377742
IL-17C	0.0239906813451322	0.855384589453361	0.89257522377742
IL-7	-0.0267531391739695	0.871659210078261	0.89656375893764
AXIN1	-0.0372910523234156	0.923679590817991	0.936689162519653
SIRT2	-0.00392047724866096	0.992523568863297	0.992523568863297

## Sheet: HC_post-Pvs3rd
Protein	logFC	P.Value	adj.P.Val
LIF-R	-3.22442396407713	1.01688050952495e-23	7.32153966857962e-22
TWEAK	1.1265231820641	3.89032711626079e-15	1.40051776185388e-13
PD-L1	-1.80163221887038	2.07107484886798e-14	4.96580057707053e-13
CCL23	1.21596509234983	2.75877809837252e-14	4.96580057707053e-13
IL-10RB	-0.58120432317607	9.47389332360217e-13	1.36424063859871e-11
SCF	0.584163942756298	9.496925997987e-12	1.13963111975844e-10
TRANCE	1.83375603368455	1.32846486434857e-11	1.36642100332996e-10
CD5	0.616086043767079	2.54589666569991e-11	2.29130699912992e-10
CCL11	0.97141769237102	3.16859478569953e-11	2.53487582855962e-10
CDCP1	-1.05971914757287	1.41959742875641e-10	1.02211014870462e-09
LATGF-BETA-1	-1.21147572599573	4.49581738152405e-10	2.94271683154301e-09
TRAIL	0.536958790350311	2.2735378521377e-09	1.36412271128262e-08
OPG	-0.726813888010843	5.38063044957737e-09	2.98004147976593e-08
CCL28	-1.30000845247578	6.82870379852271e-09	3.51190481066882e-08
uPA	-0.642372438651337	1.21964998768715e-08	5.85431994089832e-08
CSF-1	-0.368440269189499	1.49942087072967e-08	6.74739391828349e-08
HGF	-0.868908364372593	2.14158789741765e-08	9.0702546243571e-08
TNFRSF9	0.543297059679089	8.39229758963092e-08	3.35691903585237e-07
CD6	0.69835319613132	2.39227266351024e-07	9.06545430382829e-07
IL-12B	0.728142727244451	7.48440588813422e-07	2.69438611972832e-06
LT-α	0.422472312411719	8.08735110038567e-07	2.73036211050571e-06
DNER	0.347767327104348	8.34277311543413e-07	2.73036211050571e-06
OSM	-1.67923793719396	2.78938347965783e-06	8.73198306675494e-06
CCL13	0.83514780315299	3.85199753039563e-06	1.15559925911869e-05
CCL8	0.6749189259052	3.91320448871959e-05	0.000112700289275124
SLAMF1	0.337058333110919	0.000104464399914955	0.000283811212516694
CD244	0.556180705276621	0.00010642920469376	0.000283811212516694
IL-18R1	-0.419433115531541	0.000115826792647234	0.00029784032395003
NT-3	0.429679832797699	0.000202035395314418	0.000501605119401314
Beta-NGF	-0.21323950467123	0.000332312209320109	0.000797549302368261
IL-18	-0.492604646039615	0.000447917745159873	0.00104032508553261
CCL19	0.471391727561119	0.000674799846372201	0.00150145035218125
S100-A12	0.62482919828835	0.000688164744749742	0.00150145035218125
CCL2	0.463282916871135	0.000921468509340576	0.00195134507860357
CCL25	0.350666218518151	0.00130062459281677	0.00267557059093736
CXCL5	0.832403312273589	0.00314513180850182	0.00629026361700363
CXCL10	-0.554172489929391	0.00481767402369981	0.00937493323530774
GDNF	0.183367335154573	0.00821240926032771	0.0155603543879894
ADA	0.26025412719931	0.0158251391256579	0.0292156414627531
CX3CL1	0.152063997410219	0.042493941776067	0.0761891426979207
CST5	0.17241532850459	0.0433854840363159	0.0761891426979207
FGF-5	0.112062536698227	0.0553435575821062	0.0948746701407535
FGF-19	0.52073762025627	0.0640343043252948	0.107220230498168
CCL20	0.443842762126921	0.0736712304298344	0.118302641159918
CXCL8	0.282231812479549	0.0742257947012468	0.118302641159918
CXCL6	0.407201314778678	0.0755822429632807	0.118302641159918
IL-10RA	0.124264931501387	0.0885295243762999	0.133505454883012
CD40	0.29724687811834	0.0890036365886748	0.133505454883012
VEGF-A	0.106476539581301	0.0908729076245499	0.133527537734032
CXCL9	0.470765311907038	0.0978241250326524	0.140866740047019
TGF-α	-0.12637290309358	0.112403303276274	0.158687016390034
TNFSF14	0.29107949565733	0.125624879156166	0.173942140370076
FGF-21	-0.591582240066541	0.139987209017149	0.19017130281575
STAMPB	0.4759434870356	0.170268165427333	0.227024220569777
AXIN1	0.498784233004159	0.190190695159879	0.248976910027478
MMP-10	0.2177762286309	0.19881609994921	0.255620699934699
IL-10	-0.15002830361628	0.205686316077031	0.259814293992039
CXCL11	-0.252212654464912	0.237242314210055	0.294507700398688
MMP-1	-0.309716533921584	0.243816360000898	0.297538608814655
IL-17C	-0.139466605232117	0.276892266769241	0.33227072012309
4E-BP1	0.334038482504938	0.288225090667189	0.338885574296417
CCL3	-0.0923924278420514	0.291818133421915	0.338885574296417
SIRT2	0.42459667894573	0.297435733174105	0.339926552198978
FGF-23	-0.11184053419401	0.411365340058152	0.462786007565421
CASP-8	0.123524860268529	0.502394358772298	0.556498366640083
FLT3L	-0.0492645773991907	0.553312133650884	0.603613236710055
ST1A1	0.131986378868479	0.628439950224347	0.675338453972432
IL-7	0.0725299056086399	0.65093583508151	0.680777940008548
BDNF	0.336812116631334	0.652412192508192	0.680777940008548
CXCL1	0.0367371004906563	0.861175468400079	0.885780481782938
CCL4	0.0108260140503997	0.914304958052021	0.927182492672472
IL-15RA	0.00442016458471006	0.950640945076526	0.950640945076526
